# Supplementary material for: Cuproptosis‐related molecular patterns and gene (ATP7A) in hepatocellular carcinoma and their relationships with tumor immune microenvironment and clinical features
Source: Cancer Rep (Hoboken). 2023 Oct 26;6(12):e1904. doi: 10.1002/cnr2.1904 (PMC10728522; doi:10.1002/cnr2.1904)
Supplement: Supplementary file 8 — Table S1. Clinical information of 377 LIHC patients from TCGA(unelection). Table S2: Clinical information of 111 LIHC patients from GSE76427(after election). Table S3: Summary of 16 recognized cuproptosis‐related genes. Table S4: Survival status and OS of LIHC patients (TGCA/GSE76427). Table S5: Cuproptosis cluster. Table S6: Expression characteristics of CRGs. Table S7: GO and KEGG enrichment analyses of DEGs among three cuproptosis subtypes. Table S8: Relative Fractions of tumor‐infiltrating immune cells of LIHC patients. Table S9: Cuproptosis score. Table S10: Immunotherapy in LIHC patients(TICA datebase). [file CNR2-6-e1904-s004.xlsx]

## Sheet: Sheet1
Table S1 Clinical information of 377 LIHC patients from TCGA（unelection）
Id	futime	fustat	Age	Gender	Grade	Stage	T	M	N
TCGA-DD-A1EA	2415	0	68	MALE	G2	Stage II	T2	M0	N0
TCGA-KR-A7K0	65	1	65	MALE	G1	Stage I	T1	M0	N0
TCGA-DD-A4NS	2456	1	61	FEMALE	G2	Stage I	T1	M0	N0
TCGA-CC-A5UC	347	1	63	MALE	G3	Stage IIIA	T3	M0	N0
TCGA-G3-AAV7	361	0	38	MALE	G2	Stage II	T2	M0	N0
TCGA-DD-AAED	763	0	51	MALE	G3	Stage I	T1	M0	N0
TCGA-DD-AAE0	555	0	45	FEMALE	G4	Stage IIIA	T3a	M0	N0
TCGA-CC-A3M9	300	1	45	MALE	G3	Stage IIIA	T3	M0	N0
TCGA-DD-A3A4	612	1	37	MALE	G3	Stage IIIA	T3	M0	N0
TCGA-DD-AADB	1242	0	51	MALE	G4	Stage I	T1	M0	N0
TCGA-G3-A25V	860	0	68	MALE	G2	Stage I	T1	M0	N0
TCGA-DD-AAE7	644	0	72	MALE	G2	Stage I	T1	M0	N0
TCGA-LG-A9QC	425	0	48	MALE	G2	Stage I	T1	M0	NX
TCGA-DD-AAEH	784	0	73	MALE	G2	Stage I	T1	M0	N0
TCGA-DD-AAW1	1989	0	55	MALE	G2	Stage IIIA	T3	M0	N0
TCGA-2Y-A9H9	697	0	70	MALE	G2	Stage I	T1	MX	N0
TCGA-5C-AAPD	20	0	61	MALE	G1	Stage II	T2	M0	N0
TCGA-EP-A2KA	627	1	52	FEMALE	G3	Stage IIIA	T3a	MX	NX
TCGA-DD-A73B	283	1	72	FEMALE	G2	Stage I	T1	M0	N0
TCGA-UB-A7MD	52	1	67	MALE	G3	Stage I	T1	MX	N0
TCGA-DD-A113	2425	0	55	FEMALE	G3	Stage II	T2	M0	N0
TCGA-5C-A9VH	322	0	70	MALE	G2	Stage I	T1	M0	N0
TCGA-ED-A5KG	854	0	60	FEMALE	G2	Stage II	T2	M0	N0
TCGA-BC-A10U	837	1	69	MALE	G2	unknow	T2	MX	NX
TCGA-DD-A39V	643	1	77	MALE	G3	Stage II	T2	M0	NX
TCGA-ED-A627	423	0	74	MALE	G2	Stage I	T1	M0	NX
TCGA-G3-AAV2	372	0	50	MALE	G1	Stage I	T1	M0	N0
TCGA-ZS-A9CD	1386	1	73	MALE	G2	Stage II	T2	MX	NX
TCGA-GJ-A9DB	67	1	68	MALE	G2	Stage I	T1	MX	N0
TCGA-G3-AAV4	27	1	83	FEMALE	G1	Stage I	T1	M0	N0
TCGA-DD-AADP	458	0	45	MALE	G3	Stage I	T1	M0	N0
TCGA-DD-A4NL	1711	0	46	MALE	G1	Stage I	T1	M0	N0
TCGA-CC-5261	97	1	44	MALE	G2	Stage II	T2	M0	N0
TCGA-UB-A7MC	500	0	59	MALE	G3	Stage IIIA	T3a	MX	N0
TCGA-CC-A7IF	649	1	59	MALE	G1	Stage IIIA	T3	M0	N0
TCGA-4R-AA8I	262	1	66	MALE	G2	Stage II	T2	MX	NX
TCGA-DD-A73C	701	0	65	FEMALE	G1	Stage IIIA	T3a	M0	N0
TCGA-CC-5259	250	0	60	FEMALE	G2	Stage IIIC	T4	M0	N0
TCGA-2Y-A9GW	1271	1	64	MALE	G2	Stage I	T1	MX	N0
TCGA-BC-A10S	1423	1	81	MALE	G1	unknow	T3	MX	NX
TCGA-UB-A7ME	486	0	51	MALE	G2	Stage I	T1	MX	NX
TCGA-ED-A97K	6	0	54	MALE	G2	Stage IIIA	T3a	M0	N0
TCGA-XR-A8TF	693	1	74	MALE	G1	Stage I	T1	MX	NX
TCGA-CC-A7II	399	0	54	MALE	G3	Stage IIIA	T3	M0	N0
TCGA-DD-AADQ	436	0	59	MALE	G3	Stage II	T2	M0	N0
TCGA-K7-A6G5	512	0	66	MALE	G2	Stage I	T1	MX	N0
TCGA-CC-5264	102	1	71	MALE	G2	Stage IIIA	T3	M0	N0
TCGA-DD-A39Y	171	1	67	MALE	G3	Stage I	T1	M0	NX
TCGA-ED-A8O6	56	1	50	FEMALE	G3	Stage IIIA	T3a	M0	N0
TCGA-DD-A1E9	2759	1	70	MALE	G2	Stage I	T1	M0	N0
TCGA-DD-A1EC	602	0	20	FEMALE	G3	Stage I	T1	M0	N0
TCGA-DD-A115	2542	1	53	MALE	G2	Stage IIIA	T3	M0	N0
TCGA-HP-A5MZ	91	1	78	MALE	G2	Stage I	T1	M0	NX
TCGA-DD-A1EK	558	1	64	FEMALE	G2	Stage IVB	T4	M1	N0
TCGA-DD-AAE2	638	0	51	MALE	G3	Stage I	T1	M0	N0
TCGA-CC-A5UE	272	1	48	MALE	G2	Stage IIIB	T4	M0	N0
TCGA-NI-A8LF	799	0	74	MALE	G3	Stage I	T1	MX	NX
TCGA-BW-A5NO	20	0	50	MALE	G2	Stage IIIA	T3a	MX	NX
TCGA-CC-A5UD	304	1	45	MALE	G2	Stage IIIA	T3	M0	N0
TCGA-DD-A1EF	394	1	57	FEMALE	G3	Stage I	T1	M0	N0
TCGA-GJ-A3OU	879	0	59	MALE	G2	Stage I	T1	MX	NX
TCGA-DD-AAVU	2202	0	46	MALE	G2	Stage II	T2	M0	N0
TCGA-G3-A6UC	671	0	65	MALE	G2	Stage IIIB	T3b	M0	N0
TCGA-CC-A9FU	0	0	52	FEMALE	G2	Stage IIIA	T3a	M0	N0
TCGA-DD-AAD3	1295	0	43	MALE	G2	Stage I	T1	M0	N0
TCGA-2Y-A9GU	1939	0	55	FEMALE	G2	Stage I	T1	MX	NX
TCGA-MI-A75G	698	0	63	MALE	G2	Stage II	T2	M0	N0
TCGA-FV-A4ZP	2486	1	78	MALE	G2	Stage IIIA	T3	M0	NX
TCGA-PD-A5DF	639	1	58	FEMALE	G2	Stage IIIB	T4	M0	N0
TCGA-DD-A3A9	931	1	64	FEMALE	G2	Stage IVB	T4	M1	N0
TCGA-DD-AACA	2301	0	65	MALE	G3	Stage I	T1	M0	N0
TCGA-DD-AAW2	1855	0	69	MALE	G2	Stage I	T1	M0	N0
TCGA-DD-AADD	1231	0	51	MALE	G4	Stage I	T1	M0	N0
TCGA-XR-A8TG	898	0	58	MALE	G2	Stage I	T1	M0	NX
TCGA-UB-AA0V	314	0	69	FEMALE	G1	Stage I	unknow	MX	NX
TCGA-CC-A7IE	217	1	57	MALE	G2	Stage IIIA	T3	M0	N0
TCGA-BC-A69I	387	0	69	MALE	G1	Stage I	T1	M0	N0
TCGA-DD-AAE3	566	0	50	MALE	G2	Stage I	T1	M0	N0
TCGA-CC-A1HT	101	1	50	MALE	G3	Stage IIIA	T3	M0	N0
TCGA-ZP-A9D1	21	0	56	FEMALE	G2	unknow	T1	MX	NX
TCGA-EP-A3JL	303	0	76	MALE	G2	Stage I	T1	MX	NX
TCGA-CC-A7IL	278	1	61	MALE	G1	Stage IIIA	T3	M0	N0
TCGA-CC-5263	129	1	35	MALE	G1	Stage IIIA	T3	M0	N0
TCGA-G3-A25X	1779	0	73	MALE	G3	Stage II	T2	M0	N0
TCGA-WQ-A9G7	30	0	71	FEMALE	G3	unknow	T3a	M0	NX
TCGA-G3-A25Z	655	0	58	MALE	G2	Stage I	T1	M0	N0
TCGA-DD-AACX	170	0	66	MALE	G3	Stage II	T2	M0	N0
TCGA-DD-AAE6	141	0	59	FEMALE	G2	Stage I	T1	M0	N0
TCGA-UB-AA0U	327	0	60	MALE	G2	Stage II	T2	MX	NX
TCGA-RG-A7D4	1098	0	69	MALE	G2	Stage II	T2	M0	N0
TCGA-MI-A75I	630	0	61	MALE	G1	unknow	T2	MX	NX
TCGA-DD-AAVX	1718	0	38	MALE	G2	Stage II	T2	M0	N0
TCGA-EP-A2KC	19	1	62	MALE	G3	Stage I	T1	MX	NX
TCGA-DD-AADN	898	0	59	MALE	G4	Stage I	T1	MX	NX
TCGA-DD-A4NV	2398	0	61	MALE	G1	Stage IIIA	T3	M0	N0
TCGA-T1-A6J8	23	0	68	MALE	G2	unknow	T1	M0	NX
TCGA-DD-A4NK	1210	1	80	FEMALE	G2	Stage IIIA	T3	M0	N0
TCGA-CC-A7IJ	382	0	56	MALE	G3	Stage II	T2	M0	N0
TCGA-DD-AADR	2028	0	58	MALE	G3	Stage I	T1	M0	N0
TCGA-DD-A4NH	917	0	65	FEMALE	G3	Stage IIIB	T3b	M0	N0
TCGA-BD-A2L6	1363	0	69	MALE	G2	unknow	T2	MX	NX
TCGA-G3-A3CG	673	0	80	MALE	G2	Stage I	T1	M0	N0
TCGA-RC-A6M3	0	0	24	MALE	G3	Stage II	T2	M0	N0
TCGA-DD-AACB	2324	0	74	FEMALE	G3	Stage I	T1	M0	N0
TCGA-BC-A10Y	711	1	76	MALE	G3	unknow	T4	MX	NX
TCGA-CC-A9FW	248	0	68	MALE	G2	Stage IIIA	T3	M0	N0
TCGA-DD-A1EL	415	1	23	MALE	G3	Stage II	T2	M0	N0
TCGA-DD-AAEE	810	0	55	MALE	G4	Stage I	T1	M0	N0
TCGA-BC-A10W	91	1	50	MALE	G3	unknow	T4	MX	NX
TCGA-CC-A8HU	344	1	39	FEMALE	G3	Stage IIIA	T3	M0	N0
TCGA-RC-A7SK	472	0	59	MALE	G3	Stage I	T1	M0	N0
TCGA-CC-5258	129	1	48	MALE	G2	Stage II	T2	M0	N0
TCGA-UB-A7MF	214	1	56	MALE	G2	Stage IIIA	T3a	MX	NX
TCGA-DD-AACL	107	1	66	FEMALE	G3	Stage I	T1	M0	N0
TCGA-BC-A10T	837	1	76	MALE	G1	unknow	T4	MX	NX
TCGA-DD-AACE	2184	0	62	MALE	G3	Stage I	T1	M0	N0
TCGA-BC-A110	2116	1	51	FEMALE	G1	unknow	T1	MX	NX
TCGA-ED-A7PY	390	0	20	FEMALE	G3	Stage II	T2	M0	NX
TCGA-DD-A4NR	9	1	85	FEMALE	G3	Stage I	T1	M0	N0
TCGA-BC-A8YO	562	0	66	FEMALE	G3	Stage IIIC	T4	M0	N0
TCGA-DD-AADU	554	0	60	MALE	G3	Stage II	T2	M0	N0
TCGA-BC-A10Z	34	1	62	FEMALE	G2	Stage I	T1	MX	N0
TCGA-DD-AACK	9	0	70	MALE	G2	Stage I	T1	M0	N0
TCGA-DD-AAEK	1067	0	51	MALE	G3	Stage II	T2	M0	N0
TCGA-DD-AAW3	1633	0	69	MALE	G2	Stage I	T1	M0	N0
TCGA-2Y-A9GZ	848	1	82	FEMALE	G2	Stage II	T2	MX	NX
TCGA-DD-A73F	1085	0	77	FEMALE	G1	Stage I	T1	M0	N0
TCGA-DD-AACS	1804	0	39	MALE	G3	Stage I	T1	M0	N0
TCGA-ED-A66Y	296	1	51	FEMALE	G3	Stage IIIA	T3a	M0	N0
TCGA-G3-A3CJ	594	0	52	MALE	G2	Stage II	T2	M0	N0
TCGA-2Y-A9H2	1731	0	64	FEMALE	G3	Stage I	T1	MX	N0
TCGA-ED-A7PZ	6	0	61	MALE	G2	Stage II	T2	M0	NX
TCGA-DD-AACI	1618	0	69	MALE	G3	Stage II	T2	M0	N0
TCGA-DD-A116	1622	1	68	MALE	G3	Stage IIIA	T3	M0	N0
TCGA-DD-AAEG	719	0	59	FEMALE	G3	Stage I	T1	M0	N0
TCGA-DD-A114	1149	1	42	MALE	G3	Stage II	T2	M0	unknow
TCGA-ZS-A9CF	2412	0	64	MALE	G2	Stage II	T2	MX	NX
TCGA-RC-A6M6	9	0	75	MALE	G3	Stage II	T2	M0	NX
TCGA-5R-AA1C	520	0	57	MALE	G2	Stage II	T2	M0	N0
TCGA-CC-5262	103	1	67	MALE	G1	Stage IIIC	T4	M0	N0
TCGA-DD-AACO	1876	0	40	MALE	G3	Stage I	T1	M0	N0
TCGA-ZP-A9CY	782	0	66	FEMALE	G1	unknow	T1	MX	NX
TCGA-ZP-A9D4	395	0	64	FEMALE	G1	unknow	T1	MX	NX
TCGA-ZS-A9CE	1241	0	79	FEMALE	G1	Stage II	T2	MX	NX
TCGA-DD-AAVS	1823	0	56	MALE	G2	Stage I	T1	M0	N0
TCGA-XR-A8TC	1339	0	43	FEMALE	G2	Stage I	T1	MX	NX
TCGA-DD-A39W	827	1	29	FEMALE	G2	Stage III	T3	M0	N0
TCGA-BC-A69H	444	0	64	MALE	G3	Stage II	T2	M0	NX
TCGA-DD-A4NA	1008	0	67	FEMALE	G3	Stage IIIC	T2	M0	N1
TCGA-MI-A75E	507	0	61	MALE	G2	Stage IIIC	T4	M0	N0
TCGA-DD-AAVZ	1900	0	38	MALE	G2	Stage I	T1	M0	N0
TCGA-G3-A5SL	621	0	70	MALE	G2	Stage II	T2	M0	NX
TCGA-ED-A7XP	400	0	53	FEMALE	G3	Stage II	T2	M0	N0
TCGA-EP-A2KB	596	1	46	FEMALE	G2	Stage I	T1	MX	NX
TCGA-DD-A4NI	816	0	67	MALE	G2	Stage II	T2	M0	NX
TCGA-CC-A9FV	0	0	57	MALE	G2	Stage IIIA	T3	M0	N0
TCGA-WQ-AB4B	395	0	62	MALE	G2	Stage II	T2	M0	NX
TCGA-G3-AAV1	359	1	51	MALE	G3	Stage IIIC	T4	M0	N0
TCGA-CC-A3MC	363	0	54	MALE	G2	Stage IIIA	T3	M0	N0
TCGA-G3-AAUZ	480	0	48	MALE	G2	Stage I	T1	M0	N0
TCGA-DD-AACM	1769	0	48	MALE	G3	Stage II	T2	M0	N0
TCGA-DD-A11D	1560	1	57	FEMALE	G2	Stage I	T1	M0	N0
TCGA-DD-AACF	365	1	68	MALE	G3	Stage I	T1	M0	N0
TCGA-BD-A3EP	409	0	75	FEMALE	G2	Stage I	T1	M0	N0
TCGA-ED-A4XI	819	0	58	MALE	G3	Stage II	T2	M0	N0
TCGA-DD-A11A	79	0	67	MALE	G3	Stage I	T1	M0	N0
TCGA-QA-A7B7	94	0	48	MALE	G2	Stage II	T2	MX	NX
TCGA-DD-AADL	636	0	58	MALE	G4	Stage I	T1	M0	N0
TCGA-2Y-A9H6	357	0	68	FEMALE	G2	Stage I	T1	MX	NX
TCGA-2Y-A9GY	757	1	64	FEMALE	G3	Stage II	T2	MX	NX
TCGA-DD-A73E	44	0	66	MALE	G1	Stage I	T1	M0	N0
TCGA-RC-A7SF	579	0	66	MALE	G2	Stage I	T1	M0	N0
TCGA-BC-A3KG	680	0	68	FEMALE	G3	Stage II	T2	M0	N0
TCGA-DD-AAVP	2752	0	48	MALE	G1	Stage I	T1	M0	N0
TCGA-ED-A459	910	0	47	MALE	G2	Stage II	T2	M0	N0
TCGA-DD-AACW	1424	0	43	MALE	G3	Stage I	T1	M0	N0
TCGA-3K-AAZ8	396	0	65	MALE	G1	Stage IIIB	T3b	MX	NX
TCGA-G3-A7M5	447	0	76	MALE	G2	Stage I	T1	MX	NX
TCGA-FV-A3R2	194	1	75	MALE	unknow	Stage I	T1	MX	NX
TCGA-BD-A3ER	1115	0	62	MALE	G2	Stage II	T2	MX	NX
TCGA-DD-AADY	555	0	55	FEMALE	G2	Stage I	T1	M0	N0
TCGA-DD-AACY	1450	0	61	MALE	G3	Stage I	T1	M0	N0
TCGA-DD-A1EI	183	0	46	MALE	G2	Stage I	T1	M0	N0
TCGA-2Y-A9HB	260	0	66	MALE	G2	Stage I	T1	MX	NX
TCGA-CC-A123	219	0	24	FEMALE	G1	Stage IIIA	T3	M0	N0
TCGA-XR-A8TE	925	0	16	MALE	G1	Stage IIIA	T3	MX	N0
TCGA-CC-A8HT	140	1	74	MALE	G2	Stage IIIA	T3	M0	N0
TCGA-G3-A5SM	520	0	58	MALE	G3	Stage II	T2	M0	NX
TCGA-ES-A2HS	688	1	80	MALE	G2	Stage I	T1	MX	NX
TCGA-FV-A2QQ	729	0	80	MALE	G2	Stage I	T1	MX	N0
TCGA-DD-AACU	1567	0	59	MALE	G3	Stage I	T1	M0	N0
TCGA-RC-A7SH	468	0	42	MALE	G3	Stage II	T2	M0	N0
TCGA-ZP-A9D2	765	1	51	MALE	G2	unknow	T2	MX	NX
TCGA-DD-AACT	1562	0	69	FEMALE	G2	Stage I	T1	M0	N0
TCGA-DD-AADG	1145	0	70	MALE	G3	Stage IIIA	T3a	M0	N0
TCGA-2Y-A9H0	3675	0	49	MALE	G1	Stage IIIA	T3	M0	N0
TCGA-G3-AAV6	65	1	53	FEMALE	G3	Stage IIIA	T3a	M0	N0
TCGA-DD-A73D	693	0	68	FEMALE	G1	Stage II	T2	MX	NX
TCGA-FV-A2QR	581	1	75	MALE	G1	Stage I	T1	M0	N0
TCGA-DD-AADK	1049	0	68	FEMALE	G3	Stage II	T2	M0	N0
TCGA-DD-A4NE	660	1	75	FEMALE	G3	Stage IIIA	T3a	M0	N0
TCGA-CC-A7IG	299	1	47	MALE	G2	Stage II	T2	M0	N0
TCGA-DD-A1EB	2017	0	72	FEMALE	G2	Stage I	T1	M0	N0
TCGA-DD-A118	3437	0	77	FEMALE	G2	Stage II	T2	M0	N0
TCGA-5R-AAAM	46	1	65	FEMALE	G2	Stage II	T2	M0	N0
TCGA-DD-AAVQ	2728	0	38	MALE	G2	Stage I	T1	M0	N0
TCGA-G3-A25U	1636	0	63	FEMALE	G3	Stage I	T1	M0	N0
TCGA-G3-A7M8	430	0	31	MALE	G1	Stage I	T1	MX	NX
TCGA-DD-A3A5	3125	1	66	FEMALE	G2	Stage III	T3	M0	N0
TCGA-DD-AACZ	171	1	63	FEMALE	G4	Stage I	T1	M0	N0
TCGA-BC-A217	1397	1	75	FEMALE	G3	Stage II	T2	M0	NX
TCGA-ED-A7XO	427	0	29	MALE	G2	Stage IIIA	T3a	M0	N0
TCGA-FV-A495	1	0	51	FEMALE	G2	Stage II	T2	M0	NX
TCGA-DD-A1EH	1495	0	23	MALE	G3	Stage III	T3	M0	N0
TCGA-FV-A23B	1852	1	70	FEMALE	unknow	Stage II	T2	M0	N0
TCGA-MI-A75C	291	0	64	MALE	G3	Stage I	T1	M0	N0
TCGA-DD-A4NP	3308	0	32	MALE	G3	Stage I	T1	M0	N0
TCGA-DD-AADF	115	1	64	FEMALE	G4	Stage I	T1	M0	N0
TCGA-DD-AAEA	575	0	65	MALE	G3	Stage I	T1	M0	N0
TCGA-EP-A3RK	363	0	73	MALE	G2	Stage IIIA	T3a	MX	NX
TCGA-BC-4072	1490	1	74	FEMALE	G3	Stage IIIA	T3	M0	N0
TCGA-FV-A3I0	848	0	76	FEMALE	G2	Stage II	T2	M0	NX
TCGA-UB-A7MB	601	0	24	MALE	G3	Stage II	T2	MX	NX
TCGA-ZP-A9CZ	706	0	72	MALE	G1	unknow	T1	MX	NX
TCGA-MI-A75H	747	0	77	MALE	unknow	unknow	unknow	MX	NX
TCGA-G3-A5SJ	698	0	59	MALE	G2	Stage I	T1	M0	NX
TCGA-DD-AAD0	137	0	73	FEMALE	G2	Stage I	T1	M0	N0
TCGA-ED-A82E	408	0	60	FEMALE	G2	Stage IIIA	T3a	M0	N0
TCGA-BC-A5W4	547	1	69	MALE	G3	Stage IIIA	T3a	M0	NX
TCGA-DD-AAEI	1531	0	72	MALE	G2	Stage I	T1	M0	N0
TCGA-2Y-A9GT	1624	1	51	MALE	G2	Stage I	T1	MX	NX
TCGA-XR-A8TD	1030	0	49	FEMALE	G3	Stage IIIB	T3	M0	N0
TCGA-2Y-A9H4	1452	0	68	MALE	G2	Stage I	T1	MX	N0
TCGA-DD-AACD	381	1	48	MALE	G4	Stage I	T1	M0	N0
TCGA-BC-A112	153	1	80	MALE	G2	unknow	T3	MX	NX
TCGA-2Y-A9GV	2532	1	54	FEMALE	G1	Stage I	T1	MX	NX
TCGA-DD-AADJ	1066	0	70	FEMALE	G3	Stage I	T1	M0	N0
TCGA-CC-5260	87	1	61	FEMALE	G1	Stage IIIC	T4	M0	N0
TCGA-LG-A6GG	387	0	79	FEMALE	G2	Stage II	T2	M0	NX
TCGA-G3-AAV0	476	0	58	MALE	G2	Stage I	T1	M0	N0
TCGA-DD-AACQ	432	1	50	MALE	G3	Stage II	T2	M0	N0
TCGA-KR-A7K7	951	0	61	FEMALE	G1	Stage II	T2	M0	N0
TCGA-DD-A4NJ	928	0	54	FEMALE	G2	Stage II	T2	M0	N0
TCGA-DD-AAVV	2455	0	56	MALE	G3	Stage II	T2	M0	N0
TCGA-DD-AAC8	16	1	72	MALE	G3	Stage I	T1	M0	N0
TCGA-G3-A25W	935	0	79	FEMALE	G2	Stage IIIB	T3b	M0	N0
TCGA-WJ-A86L	345	0	68	FEMALE	G2	Stage I	T1	MX	NX
TCGA-CC-A3MB	315	1	36	MALE	G1	Stage IIIA	T3	M0	N0
TCGA-G3-A7M7	361	0	65	MALE	G1	Stage I	T1	MX	NX
TCGA-DD-AADC	425	1	53	MALE	G3	Stage I	T1	M0	N0
TCGA-DD-AACC	1685	1	61	MALE	G2	Stage I	T1	M0	N0
TCGA-G3-A25T	1553	0	45	FEMALE	G2	Stage IIIA	T3	M0	N0
TCGA-G3-A3CH	780	0	53	MALE	G2	Stage IIIA	T3a	M0	N0
TCGA-HP-A5N0	752	1	90	FEMALE	unknow	unknow	TX	M0	NX
TCGA-DD-A3A7	419	1	67	MALE	G3	Stage IIIB	T3b	M0	N0
TCGA-BC-4073	849	0	73	MALE	G3	Stage IIIA	T3	MX	N0
TCGA-2Y-A9HA	36	1	70	MALE	G2	Stage II	T2	MX	NX
TCGA-WX-AA44	615	0	64	FEMALE	G3	Stage I	T1	MX	NX
TCGA-DD-A39Z	601	1	43	FEMALE	G2	Stage II	T2	M0	NX
TCGA-DD-AAD5	1345	0	54	MALE	G3	Stage I	T1	M0	N0
TCGA-2Y-A9H7	1168	0	81	FEMALE	G2	Stage I	T1	MX	N0
TCGA-DD-A1EJ	1005	1	71	FEMALE	G2	Stage IIIC	T1	M0	N1
TCGA-DD-A4NG	802	1	77	MALE	G2	Stage IIIA	T3a	M0	NX
TCGA-CC-A9FS	211	0	55	MALE	G2	Stage II	T2	M0	N0
TCGA-DD-A4NO	2245	0	65	MALE	G1	Stage I	T1	M0	N0
TCGA-DD-AAVY	1970	0	56	MALE	G2	Stage IIIA	T3	M0	N0
TCGA-G3-A25Y	452	1	52	FEMALE	G3	Stage I	T1	M0	N0
TCGA-BC-A3KF	8	0	66	FEMALE	G2	Stage I	T1	M0	NX
TCGA-DD-A119	223	1	40	MALE	G3	Stage IV	T3a	M1	N0
TCGA-DD-AAVR	2513	0	44	MALE	G2	Stage I	T1	M0	N0
TCGA-UB-A7MA	848	0	62	FEMALE	G2	Stage II	T2b	M0	N0
TCGA-ZS-A9CG	341	0	55	MALE	G2	Stage II	T2	MX	NX
TCGA-ES-A2HT	438	1	54	MALE	G2	Stage I	T1	MX	NX
TCGA-G3-A7M9	56	1	70	MALE	G2	Stage IIIB	T3b	MX	NX
TCGA-DD-AADI	1085	0	43	FEMALE	G3	Stage I	T1	M0	N0
TCGA-CC-A7IK	262	1	59	MALE	G3	Stage IIIA	T3	M0	N0
TCGA-DD-AADW	587	0	48	MALE	G3	Stage I	T1	M0	N0
TCGA-FV-A4ZQ	12	0	52	MALE	G2	Stage I	T1	M0	NX
TCGA-DD-AADM	12	1	58	MALE	G3	Stage II	T2	M0	N0
TCGA-DD-AAW0	2015	0	54	MALE	G2	Stage I	T1	M0	N0
TCGA-K7-AAU7	359	0	61	MALE	G2	Stage II	T2a	MX	NX
TCGA-ED-A8O5	406	0	59	FEMALE	G3	Stage IIIA	T3a	M0	N0
TCGA-DD-A73G	3478	0	73	FEMALE	G3	Stage I	T1	M0	N0
TCGA-DD-A11B	14	1	73	MALE	G2	Stage I	T1	M0	N0
TCGA-WX-AA46	756	0	61	MALE	G1	Stage II	T2	MX	NX
TCGA-ED-A66X	406	0	35	MALE	G3	Stage IIIA	T3a	M0	N0
TCGA-BC-A10X	770	1	52	FEMALE	G2	Stage IIIA	T3a	MX	N0
TCGA-DD-AADS	474	0	63	MALE	G2	Stage I	T1	M0	N0
TCGA-MR-A520	229	0	58	MALE	G1	Stage I	T1	MX	NX
TCGA-LG-A9QD	366	0	68	MALE	G2	Stage IIIA	T3a	M0	N0
TCGA-FV-A496	10	0	84	FEMALE	G2	Stage I	T1	M0	NX
TCGA-5C-A9VG	328	0	58	MALE	G2	Stage II	T2	M0	N0
TCGA-BC-A10R	308	1	66	FEMALE	G2	unknow	T3	MX	NX
TCGA-DD-AA3A	410	1	81	FEMALE	G4	Stage I	T1	MX	N0
TCGA-DD-A73A	728	0	71	MALE	G2	Stage I	T1	M0	N0
TCGA-BW-A5NQ	0	0	63	MALE	G3	Stage I	T1	MX	NX
TCGA-DD-A4NB	989	0	25	MALE	G2	Stage I	T1	M0	N0
TCGA-DD-AADO	453	0	55	MALE	G3	Stage I	T1	M0	N0
TCGA-FV-A3R3	366	1	38	FEMALE	G2	Stage I	T1	MX	NX
TCGA-RC-A7SB	588	0	53	MALE	G2	Stage II	T2	M0	N0
TCGA-DD-AAD2	658	0	66	MALE	G2	Stage I	T1	M0	N0
TCGA-DD-A1EG	1372	1	76	MALE	G3	Stage I	T1	M0	N0
TCGA-G3-A3CI	180	0	71	MALE	G2	Stage I	T1	M0	N0
TCGA-DD-AAD1	564	0	51	FEMALE	G4	Stage I	T1	M0	N0
TCGA-DD-A11C	662	0	69	MALE	G3	Stage I	T1	M0	N0
TCGA-WX-AA47	556	1	33	FEMALE	G2	Stage IIIA	T3a	MX	NX
TCGA-NI-A4U2	1791	1	71	MALE	G1	Stage IIIA	T3	MX	NX
TCGA-2Y-A9H3	1516	0	45	MALE	G1	Stage II	T2	MX	NX
TCGA-BC-A216	1351	0	62	FEMALE	G2	Stage IIIA	T3	M0	NX
TCGA-2Y-A9H5	555	1	59	FEMALE	G3	Stage I	T1	MX	N0
TCGA-EP-A12J	570	0	62	MALE	G1	Stage I	T1	MX	NX
TCGA-DD-AACP	415	0	64	MALE	G3	Stage I	T1	M0	N0
TCGA-DD-A3A2	2131	1	76	FEMALE	G1	Stage I	T1	M0	N0
TCGA-DD-A3A0	785	1	70	MALE	G2	Stage I	T1	M0	NX
TCGA-DD-A4ND	2746	0	56	FEMALE	G3	Stage I	T1	M0	N0
TCGA-G3-AAV5	354	0	67	MALE	G2	Stage II	T2	M0	N0
TCGA-DD-AAEB	478	0	60	MALE	G2	Stage I	T1	M0	N0
TCGA-2Y-A9H8	633	1	85	FEMALE	G2	unknow	T1	MX	NX
TCGA-G3-A25S	416	1	64	MALE	G2	Stage I	T1	M0	N0
TCGA-RC-A6M5	15	0	20	FEMALE	G2	Stage IVA	T1	M0	N1
TCGA-DD-AAE4	608	0	49	FEMALE	G1	Stage I	T1	M0	N0
TCGA-DD-AACH	195	1	69	MALE	G3	Stage II	T2	M0	N0
TCGA-DD-AAD8	1219	0	73	FEMALE	G2	Stage I	T1	M0	N0
TCGA-CC-A7IH	365	0	58	MALE	G1	Stage IIIA	T3	M0	N0
TCGA-DD-AAE9	722	0	69	MALE	G3	Stage I	T1	M0	N0
TCGA-DD-AADA	1233	0	66	FEMALE	G3	Stage I	T1	M0	N0
TCGA-DD-A39X	1694	1	78	FEMALE	G2	Stage I	T1	M0	NX
TCGA-DD-AADE	1202	0	50	MALE	G4	Stage I	T1	M0	N0
TCGA-K7-A5RG	519	0	66	MALE	G1	Stage I	T1	MX	NX
TCGA-DD-AAVW	2317	0	35	MALE	G2	Stage I	T1	M0	N0
TCGA-G3-A5SI	768	1	44	MALE	G2	Stage II	T2	M0	N0
TCGA-MR-A8JO	330	0	34	MALE	G3	Stage I	T1	MX	N0
TCGA-DD-AAE1	552	0	52	MALE	G3	Stage I	T1	M0	N0
TCGA-DD-A4NN	899	1	56	FEMALE	G3	Stage I	T1	M0	N0
TCGA-BW-A5NP	0	0	26	FEMALE	G3	Stage IV	T2	M1	N0
TCGA-CC-A8HV	279	1	51	FEMALE	G2	Stage II	T2	M0	N0
TCGA-G3-A3CK	585	0	61	MALE	G2	Stage I	T1	M0	N0
TCGA-EP-A26S	608	0	70	MALE	G2	Stage I	T1	MX	N0
TCGA-2Y-A9GX	2442	0	68	MALE	G2	Stage I	T1	MX	NX
TCGA-RC-A7S9	640	0	47	FEMALE	G3	Stage I	T1	M0	N0
TCGA-YA-A8S7	412	1	68	MALE	G3	Stage IIIA	T3a	MX	N0
TCGA-DD-A3A3	535	1	45	MALE	G2	Stage I	T1	M0	N0
TCGA-O8-A75V	538	0	54	MALE	G2	Stage I	T1	MX	NX
TCGA-ZP-A9D0	1091	0	67	FEMALE	G1	unknow	T1	MX	NX
TCGA-DD-A1EE	349	1	73	MALE	G3	Stage IIIA	T3	M0	N0
TCGA-DD-A3A6	3258	1	72	FEMALE	G2	Stage II	T2	M0	N0
TCGA-RC-A6M4	22	0	74	FEMALE	G2	Stage IIIA	T3	MX	NX
TCGA-DD-AAD6	672	0	66	MALE	G3	Stage IIIA	T3a	M0	N0
TCGA-K7-A5RF	631	0	64	MALE	G1	Stage I	T1	MX	NX
TCGA-CC-A8HS	300	1	18	MALE	G1	Stage IIIC	T3	M0	N1
TCGA-G3-A5SK	744	0	58	MALE	G1	Stage I	T1	M0	NX
TCGA-DD-A4NQ	373	1	60	MALE	G3	Stage II	T2	M0	N0
TCGA-DD-A1ED	2301	0	68	MALE	G1	Stage I	T1	M0	N0
TCGA-G3-AAV3	412	0	58	FEMALE	G2	Stage II	T2	M0	N0
TCGA-ZP-A9CV	1088	1	59	MALE	G1	unknow	T1	MX	NX
TCGA-DD-AACV	1531	0	53	MALE	G3	Stage I	T1	M0	N0
TCGA-DD-AACG	469	1	52	MALE	G4	Stage II	T2	M0	N0
TCGA-CC-A3MA	303	1	61	MALE	G2	Stage IIIA	T3	M0	N0
TCGA-2V-A95S		0	unknow	MALE	G3	Stage II	T2	MX	NX
TCGA-2Y-A9H1	1229	1	58	MALE	G2	Stage I	T1	MX	NX
TCGA-DD-A4NF	942	0	72	MALE	G2	Stage I	T1	M0	N0
TCGA-DD-A3A1	233	1	65	MALE	G2	Stage IIIA	T3b	M0	N0
TCGA-KR-A7K2	829	0	64	MALE	G1	Stage I	T1	M0	N0
TCGA-DD-AAC9	347	0	51	MALE	G2	Stage I	T1	M0	N0
TCGA-DD-AACJ	2102	0	75	MALE	G2	Stage II	T2	M0	N0
TCGA-DD-AACN	1302	0	32	MALE	G3	Stage I	T1	M0	N0
TCGA-GJ-A6C0	31	1	75	FEMALE	G2	Stage II	T2	MX	NX
TCGA-DD-AAE8	664	0	45	MALE	G3	Stage I	T1	M0	N0
TCGA-DD-AADV	574	0	50	MALE	G3	Stage I	T1	M0	N0
TCGA-FV-A3I1	247	1	81	FEMALE	G2	Stage II	T2	MX	N0
TCGA-BC-A10Q	1135	1	72	FEMALE	unknow	unknow	T2	MX	NX
TCGA-2Y-A9GS	724	1	58	MALE	G2	unknow	T2	MX	NX
TCGA-ED-A7PX	6	0	48	FEMALE	G3	Stage II	T2	M0	NX
TCGA-DD-A3A8	11	1	75	MALE	G2	Stage II	T2	M0	N0
TCGA-G3-A7M6	632	0	60	FEMALE	G3	Stage I	T1	MX	NX
TCGA-KR-A7K8	906	0	57	MALE	G1	Stage I	T1	M0	N0
TCGA-5R-AA1D	449	0	17	FEMALE	G3	Stage IIIA	T3a	M0	N0

## Sheet: Sheet2
Table S2 Clinical information of 111 LIHC patients from GSE76427（after election）
id	Age	Gender	TNM	Fustat
GSM2011383	<65	Male	I-II	Alive
GSM2011324	<65	Male	I-II	Alive
GSM2011321	<65	Male	I-II	Alive
GSM2011328	<65	Male	I-II	Alive
GSM2011317	<65	Male	I-II	Alive
GSM2011320	<65	Male	I-II	Alive
GSM2011329	<65	Male	I-II	Alive
GSM2011308	<65	Male	I-II	Alive
GSM2011362	<65	Male	I-II	Alive
GSM2011285	<65	Male	I-II	Alive
GSM2011296	<65	Male	I-II	Alive
GSM2011310	<65	Male	I-II	Alive
GSM2011312	<65	Male	I-II	Alive
GSM2011333	<65	Male	I-II	Alive
GSM2011334	<65	Male	I-II	Alive
GSM2011347	<65	Male	I-II	Alive
GSM2011287	>=65	Male	I-II	Alive
GSM2011304	>=65	Male	I-II	Alive
GSM2011344	>=65	Male	I-II	Alive
GSM2011386	>=65	Male	I-II	Alive
GSM2011295	>=65	Male	I-II	Alive
GSM2011340	>=65	Male	I-II	Alive
GSM2011384	>=65	Male	I-II	Alive
GSM2011301	>=65	Male	I-II	Alive
GSM2011319	>=65	Male	I-II	Alive
GSM2011316	>=65	Male	I-II	Alive
GSM2011399	>=65	Male	I-II	Alive
GSM2011396	>=65	Male	I-II	Alive
GSM2011397	>=65	Male	I-II	Alive
GSM2011368	>=65	Male	I-II	Alive
GSM2011303	>=65	Male	I-II	Alive
GSM2011336	>=65	Male	I-II	Alive
GSM2011355	>=65	Male	I-II	Alive
GSM2011332	>=65	Male	I-II	Alive
GSM2011375	>=65	Male	I-II	Alive
GSM2011327	<65	Female	I-II	Alive
GSM2011357	<65	Female	I-II	Alive
GSM2011358	<65	Female	I-II	Alive
GSM2011378	<65	Female	I-II	Alive
GSM2011314	<65	Female	I-II	Alive
GSM2011300	<65	Female	I-II	Alive
GSM2011348	<65	Female	I-II	Alive
GSM2011360	>=65	Female	I-II	Alive
GSM2011363	>=65	Female	I-II	Alive
GSM2011374	>=65	Female	I-II	Alive
GSM2011379	>=65	Female	I-II	Alive
GSM2011389	>=65	Female	I-II	Alive
GSM2011394	>=65	Female	I-II	Alive
GSM2011367	<65	Male	I-II	Alive
GSM2011318	<65	Male	I-II	Alive
GSM2011349	<65	Male	I-II	Alive
GSM2011330	<65	Male	I-II	Alive
GSM2011365	<65	Male	I-II	Alive
GSM2011342	<65	Male	I-II	Alive
GSM2011391	<65	Male	I-II	Alive
GSM2011353	<65	Male	I-II	Alive
GSM2011371	<65	Male	I-II	Alive
GSM2011311	<65	Male	I-II	Alive
GSM2011337	<65	Male	I-II	Alive
GSM2011366	<65	Male	I-II	Alive
GSM2011341	<65	Male	I-II	Alive
GSM2011398	<65	Male	I-II	Alive
GSM2011343	>=65	Male	I-II	Alive
GSM2011325	>=65	Male	I-II	Alive
GSM2011286	>=65	Male	I-II	Alive
GSM2011369	>=65	Male	I-II	Alive
GSM2011381	>=65	Male	I-II	Alive
GSM2011292	>=65	Male	I-II	Alive
GSM2011361	>=65	Male	I-II	Alive
GSM2011390	>=65	Male	I-II	Alive
GSM2011395	>=65	Male	I-II	Alive
GSM2011309	<65	Female	I-II	Alive
GSM2011364	<65	Female	I-II	Alive
GSM2011373	<65	Female	I-II	Alive
GSM2011290	<65	Male	III-IV	Alive
GSM2011339	<65	Male	III-IV	Alive
GSM2011356	<65	Male	III-IV	Alive
GSM2011302	>=65	Male	III-IV	Alive
GSM2011376	>=65	Male	III-IV	Alive
GSM2011392	>=65	Male	III-IV	Alive
GSM2011331	<65	Female	III-IV	Alive
GSM2011293	>=65	Female	III-IV	Alive
GSM2011307	<65	Male	III-IV	Alive
GSM2011323	<65	Male	III-IV	Alive
GSM2011298	>=65	Male	III-IV	Alive
GSM2011351	>=65	Female	III-IV	Alive
GSM2011393	>=65	Male	III-IV	Alive
GSM2011370	>=65	Male	III-IV	Alive
GSM2011289	<65	Male	I-II	Dead
GSM2011345	<65	Male	I-II	Dead
GSM2011299	>=65	Male	I-II	Dead
GSM2011350	>=65	Male	I-II	Dead
GSM2011385	>=65	Male	I-II	Dead
GSM2011294	>=65	Female	I-II	Dead
GSM2011359	>=65	Female	I-II	Dead
GSM2011335	<65	Male	I-II	Dead
GSM2011382	<65	Male	I-II	Dead
GSM2011377	<65	Male	I-II	Dead
GSM2011326	<65	Male	I-II	Dead
GSM2011372	<65	Male	I-II	Dead
GSM2011315	>=65	Male	I-II	Dead
GSM2011338	>=65	Male	I-II	Dead
GSM2011288	>=65	Male	I-II	Dead
GSM2011387	<65	Male	III-IV	Dead
GSM2011380	>=65	Male	III-IV	Dead
GSM2011388	>=65	Male	III-IV	Dead
GSM2011346	<65	Male	III-IV	Dead
GSM2011297	<65	Male	III-IV	Dead
GSM2011306	<65	Male	III-IV	Dead
GSM2011322	>=65	Male	III-IV	Dead
GSM2011354	>=65	Male	III-IV	Dead

## Sheet: Sheet3
Table S3: Summary of 16 recognized cuproptosis-related genes
gene	type
FDX1	upregulaters
LIPT1	upregulaters
LIAS	upregulaters
DLD	upregulaters
DLAT	upregulaters
PDHA1	upregulaters
PDHB	upregulaters
MTF1	downregulaters
GLS	downregulaters
CDKN2A	downregulaters
DBT	enzymes
GCSH	enzymes
DLST	enzymes
SLC31A1	carriers
ATP7A	carriers
ATP7B	carriers

## Sheet: Sheet4
Table S4 Survival status and OS of LIHC patients (TGCA/GSE76427）
ID	fustat	futime
TCGA-CC-A9FU	0	0
TCGA-RC-A6M3	0	0
TCGA-CC-A9FV	0	0
TCGA-BW-A5NQ	0	0
TCGA-BW-A5NP	0	0
TCGA-FV-A495	0	1
TCGA-ED-A97K	0	6
TCGA-ED-A7PZ	0	6
TCGA-ED-A7PX	0	6
TCGA-BC-A3KF	0	8
TCGA-DD-AACK	0	9
TCGA-RC-A6M6	0	9
TCGA-FV-A496	0	10
TCGA-FV-A4ZQ	0	12
TCGA-RC-A6M5	0	15
TCGA-5C-AAPD	0	20
TCGA-BW-A5NO	0	20
TCGA-ZP-A9D1	0	21
TCGA-RC-A6M4	0	22
TCGA-T1-A6J8	0	23
TCGA-WQ-A9G7	0	30
TCGA-DD-A73E	0	44
TCGA-DD-A11A	0	79
TCGA-QA-A7B7	0	94
TCGA-DD-AAD0	0	137
TCGA-DD-AAE6	0	141
TCGA-DD-AACX	0	170
TCGA-G3-A3CI	0	180
TCGA-DD-A1EI	0	183
TCGA-CC-A9FS	0	211
TCGA-CC-A123	0	219
TCGA-MR-A520	0	229
TCGA-CC-A9FW	0	248
TCGA-CC-5259	0	250
TCGA-2Y-A9HB	0	260
TCGA-MI-A75C	0	291
TCGA-EP-A3JL	0	303
TCGA-UB-AA0V	0	314
TCGA-5C-A9VH	0	322
TCGA-UB-AA0U	0	327
TCGA-5C-A9VG	0	328
TCGA-MR-A8JO	0	330
TCGA-ZS-A9CG	0	341
TCGA-WJ-A86L	0	345
TCGA-DD-AAC9	0	347
TCGA-G3-AAV5	0	354
TCGA-2Y-A9H6	0	357
TCGA-K7-AAU7	0	359
TCGA-G3-AAV7	0	361
TCGA-G3-A7M7	0	361
TCGA-CC-A3MC	0	363
TCGA-EP-A3RK	0	363
TCGA-CC-A7IH	0	365
TCGA-LG-A9QD	0	366
TCGA-G3-AAV2	0	372
TCGA-CC-A7IJ	0	382
TCGA-BC-A69I	0	387
TCGA-LG-A6GG	0	387
TCGA-ED-A7PY	0	390
TCGA-ZP-A9D4	0	395
TCGA-WQ-AB4B	0	395
TCGA-3K-AAZ8	0	396
TCGA-CC-A7II	0	399
TCGA-ED-A7XP	0	400
TCGA-ED-A8O5	0	406
TCGA-ED-A66X	0	406
TCGA-ED-A82E	0	408
TCGA-BD-A3EP	0	409
TCGA-G3-AAV3	0	412
TCGA-DD-AACP	0	415
TCGA-ED-A627	0	423
TCGA-LG-A9QC	0	425
TCGA-ED-A7XO	0	427
TCGA-G3-A7M8	0	430
TCGA-DD-AADQ	0	436
TCGA-BC-A69H	0	444
TCGA-G3-A7M5	0	447
TCGA-5R-AA1D	0	449
TCGA-DD-AADO	0	453
TCGA-DD-AADP	0	458
TCGA-RC-A7SH	0	468
TCGA-RC-A7SK	0	472
TCGA-DD-AADS	0	474
TCGA-G3-AAV0	0	476
TCGA-DD-AAEB	0	478
TCGA-G3-AAUZ	0	480
TCGA-UB-A7ME	0	486
TCGA-UB-A7MC	0	500
TCGA-MI-A75E	0	507
TCGA-K7-A6G5	0	512
TCGA-K7-A5RG	0	519
TCGA-5R-AA1C	0	520
TCGA-G3-A5SM	0	520
TCGA-O8-A75V	0	538
TCGA-DD-AAE1	0	552
TCGA-DD-AADU	0	554
TCGA-DD-AAE0	0	555
TCGA-DD-AADY	0	555
TCGA-BC-A8YO	0	562
TCGA-DD-AAD1	0	564
TCGA-DD-AAE3	0	566
TCGA-EP-A12J	0	570
TCGA-DD-AADV	0	574
TCGA-DD-AAEA	0	575
TCGA-RC-A7SF	0	579
TCGA-G3-A3CK	0	585
TCGA-DD-AADW	0	587
TCGA-RC-A7SB	0	588
TCGA-G3-A3CJ	0	594
TCGA-UB-A7MB	0	601
TCGA-DD-A1EC	0	602
TCGA-DD-AAE4	0	608
TCGA-EP-A26S	0	608
TCGA-WX-AA44	0	615
TCGA-G3-A5SL	0	621
TCGA-MI-A75I	0	630
TCGA-K7-A5RF	0	631
TCGA-G3-A7M6	0	632
TCGA-DD-AADL	0	636
TCGA-DD-AAE2	0	638
TCGA-RC-A7S9	0	640
TCGA-DD-AAE7	0	644
TCGA-G3-A25Z	0	655
TCGA-DD-AAD2	0	658
TCGA-DD-A11C	0	662
TCGA-DD-AAE8	0	664
TCGA-G3-A6UC	0	671
TCGA-DD-AAD6	0	672
TCGA-G3-A3CG	0	673
TCGA-BC-A3KG	0	680
TCGA-DD-A73D	0	693
TCGA-2Y-A9H9	0	697
TCGA-MI-A75G	0	698
TCGA-G3-A5SJ	0	698
TCGA-DD-A73C	0	701
TCGA-ZP-A9CZ	0	706
TCGA-DD-AAEG	0	719
TCGA-DD-AAE9	0	722
TCGA-DD-A73A	0	728
TCGA-FV-A2QQ	0	729
TCGA-G3-A5SK	0	744
TCGA-MI-A75H	0	747
TCGA-WX-AA46	0	756
TCGA-DD-AAED	0	763
TCGA-G3-A3CH	0	780
TCGA-ZP-A9CY	0	782
TCGA-DD-AAEH	0	784
TCGA-NI-A8LF	0	799
TCGA-DD-AAEE	0	810
TCGA-DD-A4NI	0	816
TCGA-ED-A4XI	0	819
TCGA-KR-A7K2	0	829
TCGA-FV-A3I0	0	848
TCGA-UB-A7MA	0	848
TCGA-BC-4073	0	849
TCGA-ED-A5KG	0	854
TCGA-G3-A25V	0	860
TCGA-GJ-A3OU	0	879
TCGA-XR-A8TG	0	898
TCGA-DD-AADN	0	898
TCGA-KR-A7K8	0	906
TCGA-ED-A459	0	910
TCGA-DD-A4NH	0	917
TCGA-XR-A8TE	0	925
TCGA-DD-A4NJ	0	928
TCGA-G3-A25W	0	935
TCGA-DD-A4NF	0	942
TCGA-KR-A7K7	0	951
TCGA-DD-A4NB	0	989
TCGA-DD-A4NA	0	1008
TCGA-XR-A8TD	0	1030
TCGA-DD-AADK	0	1049
TCGA-DD-AADJ	0	1066
TCGA-DD-AAEK	0	1067
TCGA-DD-A73F	0	1085
TCGA-DD-AADI	0	1085
TCGA-ZP-A9D0	0	1091
TCGA-RG-A7D4	0	1098
TCGA-BD-A3ER	0	1115
TCGA-DD-AADG	0	1145
TCGA-2Y-A9H7	0	1168
TCGA-DD-AADE	0	1202
TCGA-DD-AAD8	0	1219
TCGA-DD-AADD	0	1231
TCGA-DD-AADA	0	1233
TCGA-ZS-A9CE	0	1241
TCGA-DD-AADB	0	1242
TCGA-DD-AAD3	0	1295
TCGA-DD-AACN	0	1302
TCGA-XR-A8TC	0	1339
TCGA-DD-AAD5	0	1345
TCGA-BC-A216	0	1351
TCGA-BD-A2L6	0	1363
TCGA-DD-AACW	0	1424
TCGA-DD-AACY	0	1450
TCGA-2Y-A9H4	0	1452
TCGA-DD-A1EH	0	1495
TCGA-2Y-A9H3	0	1516
TCGA-DD-AAEI	0	1531
TCGA-DD-AACV	0	1531
TCGA-G3-A25T	0	1553
TCGA-DD-AACT	0	1562
TCGA-DD-AACU	0	1567
TCGA-DD-AACI	0	1618
TCGA-DD-AAW3	0	1633
TCGA-G3-A25U	0	1636
TCGA-DD-A4NL	0	1711
TCGA-DD-AAVX	0	1718
TCGA-2Y-A9H2	0	1731
TCGA-DD-AACM	0	1769
TCGA-G3-A25X	0	1779
TCGA-DD-AACS	0	1804
TCGA-DD-AAVS	0	1823
TCGA-DD-AAW2	0	1855
TCGA-DD-AACO	0	1876
TCGA-DD-AAVZ	0	1900
TCGA-2Y-A9GU	0	1939
TCGA-DD-AAVY	0	1970
TCGA-DD-AAW1	0	1989
TCGA-DD-AAW0	0	2015
TCGA-DD-A1EB	0	2017
TCGA-DD-AADR	0	2028
TCGA-DD-AACJ	0	2102
TCGA-DD-AACE	0	2184
TCGA-DD-AAVU	0	2202
TCGA-DD-A4NO	0	2245
TCGA-DD-AACA	0	2301
TCGA-DD-A1ED	0	2301
TCGA-DD-AAVW	0	2317
TCGA-DD-AACB	0	2324
TCGA-DD-A4NV	0	2398
TCGA-ZS-A9CF	0	2412
TCGA-DD-A1EA	0	2415
TCGA-DD-A113	0	2425
TCGA-2Y-A9GX	0	2442
TCGA-DD-AAVV	0	2455
TCGA-DD-AAVR	0	2513
TCGA-DD-AAVQ	0	2728
TCGA-DD-A4ND	0	2746
TCGA-DD-AAVP	0	2752
TCGA-DD-A4NP	0	3308
TCGA-DD-A118	0	3437
TCGA-DD-A73G	0	3478
TCGA-2Y-A9H0	0	3675
TCGA-DD-A4NR	1	9
TCGA-DD-A3A8	1	11
TCGA-DD-AADM	1	12
TCGA-DD-A11B	1	14
TCGA-DD-AAC8	1	16
TCGA-EP-A2KC	1	19
TCGA-G3-AAV4	1	27
TCGA-GJ-A6C0	1	31
TCGA-BC-A10Z	1	34
TCGA-2Y-A9HA	1	36
TCGA-5R-AAAM	1	46
TCGA-UB-A7MD	1	52
TCGA-ED-A8O6	1	56
TCGA-G3-A7M9	1	56
TCGA-KR-A7K0	1	65
TCGA-G3-AAV6	1	65
TCGA-GJ-A9DB	1	67
TCGA-CC-5260	1	87
TCGA-HP-A5MZ	1	91
TCGA-BC-A10W	1	91
TCGA-CC-5261	1	97
TCGA-CC-A1HT	1	101
TCGA-CC-5264	1	102
TCGA-CC-5262	1	103
TCGA-DD-AACL	1	107
TCGA-DD-AADF	1	115
TCGA-CC-5263	1	129
TCGA-CC-5258	1	129
TCGA-CC-A8HT	1	140
TCGA-BC-A112	1	153
TCGA-DD-A39Y	1	171
TCGA-DD-AACZ	1	171
TCGA-FV-A3R2	1	194
TCGA-DD-AACH	1	195
TCGA-UB-A7MF	1	214
TCGA-CC-A7IE	1	217
TCGA-DD-A119	1	223
TCGA-DD-A3A1	1	233
TCGA-FV-A3I1	1	247
TCGA-4R-AA8I	1	262
TCGA-CC-A7IK	1	262
TCGA-CC-A5UE	1	272
TCGA-CC-A7IL	1	278
TCGA-CC-A8HV	1	279
TCGA-DD-A73B	1	283
TCGA-ED-A66Y	1	296
TCGA-CC-A7IG	1	299
TCGA-CC-A3M9	1	300
TCGA-CC-A8HS	1	300
TCGA-CC-A3MA	1	303
TCGA-CC-A5UD	1	304
TCGA-BC-A10R	1	308
TCGA-CC-A3MB	1	315
TCGA-CC-A8HU	1	344
TCGA-CC-A5UC	1	347
TCGA-DD-A1EE	1	349
TCGA-G3-AAV1	1	359
TCGA-DD-AACF	1	365
TCGA-FV-A3R3	1	366
TCGA-DD-A4NQ	1	373
TCGA-DD-AACD	1	381
TCGA-DD-A1EF	1	394
TCGA-DD-AA3A	1	410
TCGA-YA-A8S7	1	412
TCGA-DD-A1EL	1	415
TCGA-G3-A25S	1	416
TCGA-DD-A3A7	1	419
TCGA-DD-AADC	1	425
TCGA-DD-AACQ	1	432
TCGA-ES-A2HT	1	438
TCGA-G3-A25Y	1	452
TCGA-DD-AACG	1	469
TCGA-DD-A3A3	1	535
TCGA-BC-A5W4	1	547
TCGA-2Y-A9H5	1	555
TCGA-WX-AA47	1	556
TCGA-DD-A1EK	1	558
TCGA-FV-A2QR	1	581
TCGA-EP-A2KB	1	596
TCGA-DD-A39Z	1	601
TCGA-DD-A3A4	1	612
TCGA-EP-A2KA	1	627
TCGA-2Y-A9H8	1	633
TCGA-PD-A5DF	1	639
TCGA-DD-A39V	1	643
TCGA-CC-A7IF	1	649
TCGA-DD-A4NE	1	660
TCGA-ES-A2HS	1	688
TCGA-XR-A8TF	1	693
TCGA-BC-A10Y	1	711
TCGA-2Y-A9GS	1	724
TCGA-HP-A5N0	1	752
TCGA-2Y-A9GY	1	757
TCGA-ZP-A9D2	1	765
TCGA-G3-A5SI	1	768
TCGA-BC-A10X	1	770
TCGA-DD-A3A0	1	785
TCGA-DD-A4NG	1	802
TCGA-DD-A39W	1	827
TCGA-BC-A10U	1	837
TCGA-BC-A10T	1	837
TCGA-2Y-A9GZ	1	848
TCGA-DD-A4NN	1	899
TCGA-DD-A3A9	1	931
TCGA-DD-A1EJ	1	1005
TCGA-ZP-A9CV	1	1088
TCGA-BC-A10Q	1	1135
TCGA-DD-A114	1	1149
TCGA-DD-A4NK	1	1210
TCGA-2Y-A9H1	1	1229
TCGA-2Y-A9GW	1	1271
TCGA-DD-A1EG	1	1372
TCGA-ZS-A9CD	1	1386
TCGA-BC-A217	1	1397
TCGA-BC-A10S	1	1423
TCGA-BC-4072	1	1490
TCGA-DD-A11D	1	1560
TCGA-DD-A116	1	1622
TCGA-2Y-A9GT	1	1624
TCGA-DD-AACC	1	1685
TCGA-DD-A39X	1	1694
TCGA-NI-A4U2	1	1791
TCGA-FV-A23B	1	1852
TCGA-BC-A110	1	2116
TCGA-DD-A3A2	1	2131
TCGA-DD-A4NS	1	2456
TCGA-FV-A4ZP	1	2486
TCGA-2Y-A9GV	1	2532
TCGA-DD-A115	1	2542
TCGA-DD-A1E9	1	2759
TCGA-DD-A3A5	1	3125
TCGA-DD-A3A6	1	3258
GSM2011300	0	7.26
GSM2011341	0	7.26
GSM2011348	0	7.26
GSM2011356	0	7.26
GSM2011363	0	7.26
GSM2011290	0	10.89
GSM2011374	0	10.89
GSM2011379	0	10.89
GSM2011287	0	14.52
GSM2011292	0	14.52
GSM2011295	0	14.52
GSM2011304	0	14.52
GSM2011365	0	14.52
GSM2011389	0	14.52
GSM2011394	0	14.52
GSM2011384	0	21.78
GSM2011301	0	25.41
GSM2011294	1	25.41
GSM2011315	1	25.41
GSM2011359	1	25.41
GSM2011360	0	36.3
GSM2011362	0	47.19
GSM2011326	1	54.45
GSM2011346	1	68.97
GSM2011370	0	108.9
GSM2011342	0	123.42
GSM2011366	0	141.57
GSM2011322	1	152.46
GSM2011351	0	159.72
GSM2011377	1	163.35
GSM2011288	1	177.87
GSM2011324	0	188.76
GSM2011338	1	188.76
GSM2011314	0	192.39
GSM2011352	0	196.02
GSM2011323	0	199.65
GSM2011353	0	199.65
GSM2011291	0	210.54
GSM2011305	0	210.54
GSM2011343	0	210.54
GSM2011354	1	217.8
GSM2011337	0	232.32
GSM2011368	0	235.95
GSM2011388	1	235.95
GSM2011325	0	246.84
GSM2011312	0	272.25
GSM2011307	0	283.14
GSM2011340	0	283.14
GSM2011344	0	283.14
GSM2011369	0	283.14
GSM2011319	0	323.07
GSM2011372	1	333.96
GSM2011378	0	341.22
GSM2011289	1	355.74
GSM2011393	0	370.26
GSM2011310	0	388.41
GSM2011309	0	413.82
GSM2011398	0	421.08
GSM2011347	0	424.71
GSM2011308	0	442.86
GSM2011311	0	461.01
GSM2011330	0	500.94
GSM2011297	1	544.5
GSM2011317	0	598.95
GSM2011367	0	606.21
GSM2011371	0	609.84
GSM2011306	1	617.1
GSM2011387	1	620.73
GSM2011380	1	642.51
GSM2011318	0	649.77
GSM2011293	0	653.4
GSM2011383	0	715.11
GSM2011316	0	736.89
GSM2011298	0	758.67
GSM2011286	0	787.71
GSM2011313	0	820.38
GSM2011364	0	892.98
GSM2011373	0	892.98
GSM2011285	0	929.28
GSM2011296	0	929.28
GSM2011331	0	965.58
GSM2011320	0	983.73
GSM2011350	1	983.73
GSM2011321	0	1012.77
GSM2011328	0	1012.77
GSM2011303	0	1099.89
GSM2011327	0	1161.6
GSM2011357	0	1161.6
GSM2011358	0	1161.6
GSM2011339	0	1190.64
GSM2011397	0	1255.98
GSM2011396	0	1299.54
GSM2011299	1	1314.06
GSM2011361	0	1317.69
GSM2011390	0	1317.69
GSM2011386	0	1372.14
GSM2011385	1	1437.48
GSM2011335	1	1444.74
GSM2011376	0	1495.56
GSM2011332	0	1520.97
GSM2011395	0	1579.05
GSM2011399	0	1608.09
GSM2011375	0	1706.1
GSM2011391	0	1709.73
GSM2011329	0	1738.77
GSM2011302	0	1749.66
GSM2011392	0	1749.66
GSM2011382	1	1749.66
GSM2011336	0	1807.74
GSM2011349	0	1807.74
GSM2011355	0	1807.74
GSM2011333	0	2090.88
GSM2011334	0	2090.88
GSM2011345	1	2283.27
GSM2011381	0	2816.88

## Sheet: Sheet5
Table 5 Cuproptosis cluster
ID	Cuproptosis cluster
TCGA_TCGA-ZP-A9CY	A
TCGA_TCGA-DD-AAVZ	B
TCGA_TCGA-DD-A1EC	B
TCGA_TCGA-DD-AADN	C
TCGA_TCGA-DD-A1EB	A
TCGA_TCGA-G3-A25T	C
TCGA_TCGA-DD-AACA	A
TCGA_TCGA-CC-A8HT	C
TCGA_TCGA-WJ-A86L	C
TCGA_TCGA-DD-AACT	B
TCGA_TCGA-FV-A4ZQ	A
TCGA_TCGA-DD-AADF	C
TCGA_TCGA-DD-AAD5	C
TCGA_TCGA-DD-AACP	C
TCGA_TCGA-CC-5261	C
TCGA_TCGA-LG-A9QC	B
TCGA_TCGA-ZS-A9CD	B
TCGA_TCGA-DD-AADS	A
TCGA_TCGA-RC-A6M3	C
TCGA_TCGA-DD-A4NF	A
TCGA_TCGA-DD-AADA	A
TCGA_TCGA-MI-A75I	B
TCGA_TCGA-2Y-A9GU	B
TCGA_TCGA-ED-A7PX	C
TCGA_TCGA-FV-A23B	B
TCGA_TCGA-DD-AACO	A
TCGA_TCGA-G3-A7M7	B
TCGA_TCGA-MR-A8JO	B
TCGA_TCGA-CC-5262	C
TCGA_TCGA-DD-AADK	B
TCGA_TCGA-DD-AAE1	A
TCGA_TCGA-DD-AAEH	B
TCGA_TCGA-DD-AAE9	A
TCGA_TCGA-2Y-A9H1	C
TCGA_TCGA-BC-A10U	A
TCGA_TCGA-FV-A4ZP	A
TCGA_TCGA-DD-AAVP	A
TCGA_TCGA-DD-A4NP	A
TCGA_TCGA-BC-4073	B
TCGA_TCGA-MI-A75E	C
TCGA_TCGA-G3-A7M8	B
TCGA_TCGA-DD-A11C	C
TCGA_TCGA-CC-A9FW	A
TCGA_TCGA-DD-A114	C
TCGA_TCGA-WX-AA46	A
TCGA_TCGA-DD-AAW2	A
TCGA_TCGA-DD-AAD2	B
TCGA_TCGA-5C-A9VG	A
TCGA_TCGA-BC-A3KF	B
TCGA_TCGA-G3-A25X	C
TCGA_TCGA-RG-A7D4	C
TCGA_TCGA-G3-AAV4	A
TCGA_TCGA-DD-AAD0	A
TCGA_TCGA-DD-AACN	B
TCGA_TCGA-BC-A10R	B
TCGA_TCGA-DD-AAD3	B
TCGA_TCGA-2Y-A9GZ	C
TCGA_TCGA-DD-A11D	B
TCGA_TCGA-DD-AACQ	A
TCGA_TCGA-DD-A1ED	A
TCGA_TCGA-UB-A7MA	A
TCGA_TCGA-DD-AAW0	B
TCGA_TCGA-G3-A7M9	C
TCGA_TCGA-DD-AAVW	B
TCGA_TCGA-BD-A2L6	C
TCGA_TCGA-G3-A5SI	C
TCGA_TCGA-DD-AAVU	C
TCGA_TCGA-G3-AAV2	A
TCGA_TCGA-2Y-A9H7	A
TCGA_TCGA-EP-A2KB	B
TCGA_TCGA-CC-A8HU	C
TCGA_TCGA-DD-A4NB	B
TCGA_TCGA-PD-A5DF	C
TCGA_TCGA-DD-A11B	B
TCGA_TCGA-GJ-A6C0	B
TCGA_TCGA-DD-AADW	A
TCGA_TCGA-DD-A1EF	A
TCGA_TCGA-XR-A8TG	C
TCGA_TCGA-DD-AADJ	B
TCGA_TCGA-XR-A8TF	A
TCGA_TCGA-K7-AAU7	C
TCGA_TCGA-DD-AAD1	B
TCGA_TCGA-ED-A7XO	A
TCGA_TCGA-DD-AACH	A
TCGA_TCGA-ZP-A9CZ	C
TCGA_TCGA-CC-A7IE	B
TCGA_TCGA-MI-A75G	C
TCGA_TCGA-G3-A25Y	C
TCGA_TCGA-CC-A5UE	C
TCGA_TCGA-DD-A73D	A
TCGA_TCGA-G3-A5SK	A
TCGA_TCGA-DD-AAD8	C
TCGA_TCGA-MR-A520	B
TCGA_TCGA-G3-A7M6	A
TCGA_TCGA-RC-A7SB	B
TCGA_TCGA-DD-A1EL	A
TCGA_TCGA-5R-AA1C	A
TCGA_TCGA-ED-A8O5	B
TCGA_TCGA-2V-A95S	C
TCGA_TCGA-CC-A3MB	C
TCGA_TCGA-G3-A5SJ	C
TCGA_TCGA-HP-A5MZ	B
TCGA_TCGA-RC-A6M4	A
TCGA_TCGA-G3-A25Z	A
TCGA_TCGA-2Y-A9GT	A
TCGA_TCGA-DD-AAW1	A
TCGA_TCGA-RC-A7SH	B
TCGA_TCGA-ED-A66Y	A
TCGA_TCGA-2Y-A9H6	A
TCGA_TCGA-FV-A495	A
TCGA_TCGA-DD-A4NE	C
TCGA_TCGA-DD-AAEG	B
TCGA_TCGA-UB-A7ME	B
TCGA_TCGA-DD-A39Y	C
TCGA_TCGA-DD-A4NA	B
TCGA_TCGA-FV-A3I1	B
TCGA_TCGA-DD-A4NQ	C
TCGA_TCGA-DD-A4ND	B
TCGA_TCGA-DD-AAVY	A
TCGA_TCGA-DD-A3A6	C
TCGA_TCGA-CC-A9FV	B
TCGA_TCGA-ED-A4XI	B
TCGA_TCGA-LG-A6GG	A
TCGA_TCGA-DD-AAE4	C
TCGA_TCGA-BW-A5NQ	C
TCGA_TCGA-CC-5260	C
TCGA_TCGA-DD-A1EH	B
TCGA_TCGA-G3-A3CJ	A
TCGA_TCGA-ED-A7XP	C
TCGA_TCGA-DD-AACZ	C
TCGA_TCGA-ED-A5KG	A
TCGA_TCGA-BC-A110	A
TCGA_TCGA-DD-AADU	C
TCGA_TCGA-2Y-A9H2	B
TCGA_TCGA-CC-A8HS	A
TCGA_TCGA-2Y-A9GV	A
TCGA_TCGA-G3-A5SM	B
TCGA_TCGA-FV-A2QR	A
TCGA_TCGA-5R-AA1D	B
TCGA_TCGA-RC-A6M5	B
TCGA_TCGA-FV-A2QQ	B
TCGA_TCGA-2Y-A9GX	A
TCGA_TCGA-G3-AAUZ	A
TCGA_TCGA-DD-AACK	A
TCGA_TCGA-DD-A3A5	C
TCGA_TCGA-DD-AACY	A
TCGA_TCGA-DD-A39V	C
TCGA_TCGA-BD-A3EP	B
TCGA_TCGA-BC-A10Q	A
TCGA_TCGA-DD-A4NL	A
TCGA_TCGA-CC-A7IF	C
TCGA_TCGA-DD-A73E	A
TCGA_TCGA-CC-A123	A
TCGA_TCGA-DD-AADY	A
TCGA_TCGA-CC-A7IH	A
TCGA_TCGA-CC-A7IJ	C
TCGA_TCGA-DD-AACI	C
TCGA_TCGA-UB-AA0V	B
TCGA_TCGA-CC-A7IK	A
TCGA_TCGA-DD-AACC	B
TCGA_TCGA-BW-A5NO	C
TCGA_TCGA-G3-AAV1	A
TCGA_TCGA-2Y-A9H9	C
TCGA_TCGA-GJ-A3OU	C
TCGA_TCGA-DD-AAEB	A
TCGA_TCGA-KR-A7K2	B
TCGA_TCGA-EP-A3RK	B
TCGA_TCGA-MI-A75H	A
TCGA_TCGA-G3-A25V	C
TCGA_TCGA-BC-A8YO	A
TCGA_TCGA-RC-A7S9	C
TCGA_TCGA-CC-A9FS	A
TCGA_TCGA-UB-A7MC	C
TCGA_TCGA-K7-A5RG	C
TCGA_TCGA-FV-A3R2	B
TCGA_TCGA-CC-A3MC	C
TCGA_TCGA-XR-A8TE	A
TCGA_TCGA-ZP-A9D2	C
TCGA_TCGA-DD-A39X	B
TCGA_TCGA-WQ-AB4B	C
TCGA_TCGA-CC-A1HT	A
TCGA_TCGA-DD-AADL	C
TCGA_TCGA-UB-A7MD	C
TCGA_TCGA-2Y-A9HA	C
TCGA_TCGA-K7-A5RF	A
TCGA_TCGA-G3-AAV5	C
TCGA_TCGA-DD-AAEI	C
TCGA_TCGA-2Y-A9H8	C
TCGA_TCGA-DD-A3A2	A
TCGA_TCGA-CC-A5UD	A
TCGA_TCGA-ZP-A9D0	A
TCGA_TCGA-BC-A10W	C
TCGA_TCGA-WX-AA47	A
TCGA_TCGA-G3-A3CK	A
TCGA_TCGA-G3-A3CH	A
TCGA_TCGA-DD-A1EI	B
TCGA_TCGA-DD-AAEE	A
TCGA_TCGA-DD-AAE3	A
TCGA_TCGA-DD-AACL	C
TCGA_TCGA-BC-A10X	A
TCGA_TCGA-FV-A3R3	B
TCGA_TCGA-2Y-A9GW	B
TCGA_TCGA-ZS-A9CG	A
TCGA_TCGA-DD-A4NH	C
TCGA_TCGA-DD-AADC	C
TCGA_TCGA-DD-AAD6	B
TCGA_TCGA-DD-AACD	A
TCGA_TCGA-NI-A8LF	A
TCGA_TCGA-ZP-A9D4	A
TCGA_TCGA-DD-AAE7	A
TCGA_TCGA-DD-A39Z	A
TCGA_TCGA-DD-AACX	C
TCGA_TCGA-EP-A2KA	B
TCGA_TCGA-ZP-A9D1	B
TCGA_TCGA-DD-A3A9	B
TCGA_TCGA-DD-A115	C
TCGA_TCGA-GJ-A9DB	B
TCGA_TCGA-DD-A73G	A
TCGA_TCGA-5R-AAAM	B
TCGA_TCGA-DD-AADQ	A
TCGA_TCGA-DD-A39W	B
TCGA_TCGA-WQ-A9G7	C
TCGA_TCGA-2Y-A9H0	C
TCGA_TCGA-DD-AAC8	B
TCGA_TCGA-KR-A7K8	C
TCGA_TCGA-BC-A216	C
TCGA_TCGA-DD-AADV	B
TCGA_TCGA-XR-A8TC	B
TCGA_TCGA-DD-A3A3	A
TCGA_TCGA-2Y-A9H5	B
TCGA_TCGA-DD-A4NI	A
TCGA_TCGA-DD-A1EJ	B
TCGA_TCGA-DD-AAED	A
TCGA_TCGA-DD-A4NR	C
TCGA_TCGA-CC-A7IG	C
TCGA_TCGA-WX-AA44	A
TCGA_TCGA-DD-A73B	A
TCGA_TCGA-ED-A459	C
TCGA_TCGA-DD-AAE2	A
TCGA_TCGA-DD-AAW3	A
TCGA_TCGA-BW-A5NP	B
TCGA_TCGA-DD-AA3A	B
TCGA_TCGA-XR-A8TD	C
TCGA_TCGA-BC-A10S	C
TCGA_TCGA-T1-A6J8	B
TCGA_TCGA-KR-A7K0	C
TCGA_TCGA-CC-A8HV	C
TCGA_TCGA-DD-A4NK	A
TCGA_TCGA-BC-4072	C
TCGA_TCGA-G3-AAV7	A
TCGA_TCGA-CC-A9FU	A
TCGA_TCGA-DD-AAE0	B
TCGA_TCGA-DD-AADB	C
TCGA_TCGA-DD-A11A	A
TCGA_TCGA-5C-A9VH	B
TCGA_TCGA-CC-A3MA	C
TCGA_TCGA-DD-A3A7	C
TCGA_TCGA-CC-5264	B
TCGA_TCGA-DD-AADM	A
TCGA_TCGA-DD-AACF	C
TCGA_TCGA-BC-A10Y	A
TCGA_TCGA-DD-A1EE	A
TCGA_TCGA-DD-A119	B
TCGA_TCGA-DD-AACW	B
TCGA_TCGA-DD-A3A8	A
TCGA_TCGA-CC-5258	C
TCGA_TCGA-BC-A5W4	C
TCGA_TCGA-DD-A1EG	A
TCGA_TCGA-DD-AACB	C
TCGA_TCGA-BC-A217	C
TCGA_TCGA-G3-AAV0	C
TCGA_TCGA-DD-AAEK	B
TCGA_TCGA-BC-A10Z	A
TCGA_TCGA-BC-A69I	A
TCGA_TCGA-RC-A7SF	C
TCGA_TCGA-EP-A2KC	C
TCGA_TCGA-ES-A2HS	A
TCGA_TCGA-CC-5259	C
TCGA_TCGA-2Y-A9GY	B
TCGA_TCGA-BC-A3KG	A
TCGA_TCGA-DD-A4NO	B
TCGA_TCGA-O8-A75V	B
TCGA_TCGA-BC-A69H	A
TCGA_TCGA-DD-A73C	B
TCGA_TCGA-5C-AAPD	A
TCGA_TCGA-KR-A7K7	A
TCGA_TCGA-ZS-A9CE	A
TCGA_TCGA-DD-A118	B
TCGA_TCGA-ES-A2HT	B
TCGA_TCGA-CC-A5UC	B
TCGA_TCGA-HP-A5N0	B
TCGA_TCGA-ED-A8O6	B
TCGA_TCGA-ZS-A9CF	A
TCGA_TCGA-2Y-A9H4	C
TCGA_TCGA-DD-A1EA	A
TCGA_TCGA-DD-AAVQ	B
TCGA_TCGA-DD-A4NJ	C
TCGA_TCGA-K7-A6G5	B
TCGA_TCGA-DD-AACS	B
TCGA_TCGA-DD-AAVR	A
TCGA_TCGA-G3-A7M5	A
TCGA_TCGA-DD-A73F	C
TCGA_TCGA-ED-A7PZ	A
TCGA_TCGA-ED-A97K	B
TCGA_TCGA-DD-A3A1	C
TCGA_TCGA-G3-A6UC	A
TCGA_TCGA-DD-AACU	A
TCGA_TCGA-DD-A4NG	A
TCGA_TCGA-DD-AADR	C
TCGA_TCGA-DD-AADG	A
TCGA_TCGA-G3-A3CG	A
TCGA_TCGA-BC-A10T	C
TCGA_TCGA-FV-A496	C
TCGA_TCGA-DD-AACV	A
TCGA_TCGA-CC-A3M9	C
TCGA_TCGA-UB-A7MF	B
TCGA_TCGA-DD-AAVV	B
TCGA_TCGA-ZP-A9CV	A
TCGA_TCGA-4R-AA8I	A
TCGA_TCGA-DD-AACJ	C
TCGA_TCGA-BD-A3ER	B
TCGA_TCGA-LG-A9QD	A
TCGA_TCGA-3K-AAZ8	C
TCGA_TCGA-EP-A12J	A
TCGA_TCGA-2Y-A9GS	A
TCGA_TCGA-DD-AADP	B
TCGA_TCGA-DD-AADI	A
TCGA_TCGA-DD-A116	A
TCGA_TCGA-G3-A5SL	A
TCGA_TCGA-NI-A4U2	B
TCGA_TCGA-2Y-A9H3	A
TCGA_TCGA-DD-AADO	A
TCGA_TCGA-DD-AAVS	B
TCGA_TCGA-EP-A3JL	B
TCGA_TCGA-BC-A112	C
TCGA_TCGA-ED-A7PY	B
TCGA_TCGA-ED-A627	B
TCGA_TCGA-DD-A1EK	C
TCGA_TCGA-DD-AAE6	A
TCGA_TCGA-RC-A6M6	C
TCGA_TCGA-G3-AAV6	B
TCGA_TCGA-DD-A4NS	B
TCGA_TCGA-CC-5263	C
TCGA_TCGA-MI-A75C	C
TCGA_TCGA-FV-A3I0	A
TCGA_TCGA-ED-A82E	B
TCGA_TCGA-CC-A7II	A
TCGA_TCGA-DD-A3A4	B
TCGA_TCGA-DD-AACE	A
TCGA_TCGA-DD-AAC9	C
TCGA_TCGA-RC-A7SK	B
TCGA_TCGA-DD-AAEA	C
TCGA_TCGA-UB-AA0U	C
TCGA_TCGA-DD-A113	C
TCGA_TCGA-UB-A7MB	C
TCGA_TCGA-DD-AAVX	A
TCGA_TCGA-QA-A7B7	C
TCGA_TCGA-2Y-A9HB	A
TCGA_TCGA-DD-AADD	A
TCGA_TCGA-G3-A3CI	B
TCGA_TCGA-CC-A7IL	B
TCGA_TCGA-DD-AACG	C
TCGA_TCGA-DD-A73A	A
TCGA_TCGA-ED-A66X	B
TCGA_TCGA-EP-A26S	A
TCGA_TCGA-G3-A25S	A
TCGA_TCGA-DD-A4NN	A
TCGA_TCGA-G3-A25U	A
TCGA_TCGA-YA-A8S7	C
TCGA_TCGA-G3-AAV3	C
TCGA_TCGA-DD-A4NV	B
GSE76427_GSM2011285	C
GSE76427_GSM2011286	A
GSE76427_GSM2011287	A
GSE76427_GSM2011288	A
GSE76427_GSM2011289	A
GSE76427_GSM2011290	A
GSE76427_GSM2011291	C
GSE76427_GSM2011292	C
GSE76427_GSM2011293	A
GSE76427_GSM2011294	C
GSE76427_GSM2011295	C
GSE76427_GSM2011296	C
GSE76427_GSM2011297	B
GSE76427_GSM2011298	C
GSE76427_GSM2011299	B
GSE76427_GSM2011300	C
GSE76427_GSM2011301	A
GSE76427_GSM2011302	A
GSE76427_GSM2011303	A
GSE76427_GSM2011304	A
GSE76427_GSM2011305	C
GSE76427_GSM2011306	B
GSE76427_GSM2011307	A
GSE76427_GSM2011308	A
GSE76427_GSM2011309	C
GSE76427_GSM2011310	A
GSE76427_GSM2011311	B
GSE76427_GSM2011312	A
GSE76427_GSM2011313	C
GSE76427_GSM2011314	B
GSE76427_GSM2011315	C
GSE76427_GSM2011316	B
GSE76427_GSM2011317	B
GSE76427_GSM2011318	C
GSE76427_GSM2011319	C
GSE76427_GSM2011320	C
GSE76427_GSM2011321	C
GSE76427_GSM2011322	C
GSE76427_GSM2011323	B
GSE76427_GSM2011324	C
GSE76427_GSM2011325	C
GSE76427_GSM2011326	B
GSE76427_GSM2011327	C
GSE76427_GSM2011328	A
GSE76427_GSM2011329	A
GSE76427_GSM2011330	C
GSE76427_GSM2011331	A
GSE76427_GSM2011332	B
GSE76427_GSM2011333	B
GSE76427_GSM2011334	C
GSE76427_GSM2011335	B
GSE76427_GSM2011336	C
GSE76427_GSM2011337	A
GSE76427_GSM2011338	B
GSE76427_GSM2011339	B
GSE76427_GSM2011340	C
GSE76427_GSM2011341	C
GSE76427_GSM2011342	C
GSE76427_GSM2011343	C
GSE76427_GSM2011344	C
GSE76427_GSM2011345	B
GSE76427_GSM2011346	B
GSE76427_GSM2011347	B
GSE76427_GSM2011348	C
GSE76427_GSM2011349	C
GSE76427_GSM2011350	A
GSE76427_GSM2011351	A
GSE76427_GSM2011352	B
GSE76427_GSM2011353	C
GSE76427_GSM2011354	A
GSE76427_GSM2011355	C
GSE76427_GSM2011356	C
GSE76427_GSM2011357	B
GSE76427_GSM2011358	B
GSE76427_GSM2011359	B
GSE76427_GSM2011360	A
GSE76427_GSM2011361	C
GSE76427_GSM2011362	A
GSE76427_GSM2011363	C
GSE76427_GSM2011364	C
GSE76427_GSM2011365	A
GSE76427_GSM2011366	C
GSE76427_GSM2011367	A
GSE76427_GSM2011368	A
GSE76427_GSM2011369	A
GSE76427_GSM2011370	B
GSE76427_GSM2011371	C
GSE76427_GSM2011372	B
GSE76427_GSM2011373	C
GSE76427_GSM2011374	B
GSE76427_GSM2011375	A
GSE76427_GSM2011376	C
GSE76427_GSM2011377	C
GSE76427_GSM2011378	C
GSE76427_GSM2011379	C
GSE76427_GSM2011380	B
GSE76427_GSM2011381	A
GSE76427_GSM2011382	B
GSE76427_GSM2011383	B
GSE76427_GSM2011384	C
GSE76427_GSM2011385	C
GSE76427_GSM2011386	B
GSE76427_GSM2011387	C
GSE76427_GSM2011388	B
GSE76427_GSM2011389	A
GSE76427_GSM2011390	C
GSE76427_GSM2011391	B
GSE76427_GSM2011392	A
GSE76427_GSM2011393	C
GSE76427_GSM2011394	A
GSE76427_GSM2011395	B
GSE76427_GSM2011396	C
GSE76427_GSM2011397	A
GSE76427_GSM2011398	C
GSE76427_GSM2011399	A
GSE76427_GSM2011400	B
GSE76427_GSM2011401	B
GSE76427_GSM2011402	B
GSE76427_GSM2011403	B
GSE76427_GSM2011404	B
GSE76427_GSM2011405	B
GSE76427_GSM2011406	B
GSE76427_GSM2011407	B
GSE76427_GSM2011408	B
GSE76427_GSM2011409	B
GSE76427_GSM2011410	B
GSE76427_GSM2011411	A
GSE76427_GSM2011412	A
GSE76427_GSM2011413	B
GSE76427_GSM2011414	B
GSE76427_GSM2011415	B
GSE76427_GSM2011416	B
GSE76427_GSM2011417	B
GSE76427_GSM2011418	B
GSE76427_GSM2011419	B
GSE76427_GSM2011420	B
GSE76427_GSM2011421	B
GSE76427_GSM2011422	C
GSE76427_GSM2011423	A
GSE76427_GSM2011424	A
GSE76427_GSM2011425	A
GSE76427_GSM2011426	A
GSE76427_GSM2011427	A
GSE76427_GSM2011428	A
GSE76427_GSM2011429	A
GSE76427_GSM2011430	A
GSE76427_GSM2011431	B
GSE76427_GSM2011432	A
GSE76427_GSM2011433	A
GSE76427_GSM2011434	A
GSE76427_GSM2011435	A
GSE76427_GSM2011436	A
GSE76427_GSM2011437	A
GSE76427_GSM2011438	B
GSE76427_GSM2011439	A
GSE76427_GSM2011440	A
GSE76427_GSM2011441	A
GSE76427_GSM2011442	A
GSE76427_GSM2011443	A
GSE76427_GSM2011444	A
GSE76427_GSM2011445	A
GSE76427_GSM2011446	A
GSE76427_GSM2011447	C
GSE76427_GSM2011448	A
GSE76427_GSM2011449	A
GSE76427_GSM2011450	A
GSE76427_GSM2011451	A

## Sheet: Sheet6
Table S6 Expression characteristics of CRGs
ID	FDX1	LIPT1	LIAS	DLD	DLAT	PDHA1	PDHB	MTF1	GLS	CDKN2A	DBT	GCSH	DLST	SLC31A1	ATP7A	ATP7B
TCGA_TCGA-ZP-A9CY	6.34425	3.93005	3.81043	6.53777	7.47788	6.85174	9.37149	4.08017	4.27168	4.04286	8.02556	3.68532	7.30304	8.14286	2.88037	3.89689
TCGA_TCGA-DD-AAVZ	7.19079	4.20954	3.85339	6.26329	7.71059	7.36339	6.68779	3.77523	8.13795	2.40677	4.50927	3.19768	8.18779	4.92029	2.80221	7.94798
TCGA_TCGA-DD-A1EC	4.82767	3.65445	3.99433	8.04422	7.91757	7.13074	9.18144	7.14272	7.83307	3.94795	7.83525	2.80012	7.71109	7.56181	3.2692	2.80587
TCGA_TCGA-DD-AADN	4.62918	3.39287	3.85152	7.50955	8.00182	9.31377	9.53815	3.44426	4.13521	8.38771	3.80247	4.8867	8.8387	8.9459	2.14685	3.5813
TCGA_TCGA-DD-A1EB	6.66547	3.3375	4.08258	7.24388	8.24006	7.48531	6.34382	7.31729	3.63908	3.66738	8.66327	3.11954	8.02954	8.65853	2.84655	4.73893
TCGA_TCGA-G3-A25T	5.8547	6.87266	4.39629	7.73636	7.58892	8.59533	9.11356	3.73059	5.6056	6.63118	4.39066	2.88214	7.84928	8.4982	3.20438	2.98492
TCGA_TCGA-DD-AACA	7.01394	3.86011	3.95414	7.24648	7.09638	6.63256	7.1467	3.85154	4.0348	1.9103	8.20559	3.48454	5.29405	7.56062	2.99375	8.18689
TCGA_TCGA-CC-A8HT	5.61435	7.39787	4.15434	6.59402	7.92628	7.8784	6.03717	7.01444	7.95789	7.82225	7.17479	3.59055	5.24345	7.24801	3.47762	4.44775
TCGA_TCGA-WJ-A86L	5.287	3.2733	7.29968	4.55931	7.30344	5.04345	8.98016	7.11474	7.55166	7.99902	7.84532	3.51019	5.67338	8.25627	3.1689	4.36611
TCGA_TCGA-DD-AACT	6.31244	4.18877	4.24981	6.25828	6.95795	5.96893	9.27212	3.57151	7.74817	3.57718	4.36728	4.70859	7.16473	7.58838	2.95515	4.17676
TCGA_TCGA-FV-A4ZQ	8.0293	4.17241	3.76119	6.29104	5.07882	6.66043	7.17646	4.10357	7.50811	7.48087	7.2363	3.76078	7.08779	7.60309	3.18579	4.11227
TCGA_TCGA-DD-AADF	6.93764	3.32356	3.86021	8.47125	7.01987	7.89122	9.33462	3.44088	3.77852	8.246	8.10278	4.07918	5.51451	7.12317	2.82249	4.37858
TCGA_TCGA-DD-AAD5	7.7936	6.90331	3.64494	6.28522	7.27431	8.18908	7.31074	3.92627	8.00305	7.86602	4.00813	3.83883	6.69193	5.41511	3.36801	2.77102
TCGA_TCGA-DD-AACP	7.73393	3.66538	3.75676	6.39784	7.63781	6.88203	6.89985	3.76381	6.97616	6.65804	4.09752	3.22458	7.34799	6.60135	3.01955	4.15323
TCGA_TCGA-CC-5261	5.90811	4.01098	3.50446	5.53086	7.8297	6.36185	8.99903	4.14693	6.08906	7.50464	4.36596	2.88055	6.53104	7.36106	4.01763	7.06486
TCGA_TCGA-LG-A9QC	5.75933	4.27028	4.11604	6.8511	8.1064	6.97612	6.11688	3.69604	7.01846	3.73059	4.46491	3.28041	7.65428	7.82106	3.19764	3.81479
TCGA_TCGA-ZS-A9CD	6.67676	3.51416	4.12	5.57727	8.18166	7.22885	9.2924	4.00708	8.00545	3.80326	4.55854	3.77311	7.89208	7.6895	3.21794	4.24293
TCGA_TCGA-DD-AADS	6.61516	3.90626	4.43741	5.1124	3.79797	5.61588	9.39053	3.52866	2.54513	4.34853	7.78457	4.28952	4.86819	6.08403	2.42194	3.20822
TCGA_TCGA-RC-A6M3	4.21073	3.90614	3.73021	6.97564	7.65408	7.2238	9.02131	7.14453	8.08394	6.82941	7.29875	3.31355	7.71347	7.16789	2.73977	2.73312
TCGA_TCGA-DD-A4NF	5.42121	4.00148	4.14266	7.76282	8.05226	6.63167	7.00898	4.53922	3.37463	3.45924	8.27005	3.32412	7.78709	7.37421	3.78164	4.61394
TCGA_TCGA-DD-AADA	4.32717	7.14332	4.49588	8.25325	4.06622	6.68304	5.47135	3.55767	7.78469	2.5412	4.62719	3.20066	6.75239	9.02172	2.79134	3.9924
TCGA_TCGA-MI-A75I	6.80001	4.14111	3.67106	6.78068	7.88938	7.39822	6.65276	4.14387	7.63039	2.11276	7.33918	3.11833	6.95489	6.95519	3.16224	3.98401
TCGA_TCGA-2Y-A9GU	6.96535	4.07982	7.47301	8.24163	7.81055	8.36575	9.14707	4.0404	8.05252	2.3187	7.46884	3.81489	7.99317	7.43622	2.64828	4.56122
TCGA_TCGA-ED-A7PX	4.1149	3.32703	3.65559	7.30666	8.03493	8.06008	9.07064	7.04309	6.33052	4.88271	4.29075	2.90568	6.91871	8.71598	3.69783	3.3667
TCGA_TCGA-FV-A23B	4.95207	3.7494	3.70692	6.40564	7.40052	6.28726	9.2838	3.62845	7.62374	3.96907	8.2229	3.14436	7.3367	7.76236	3.07617	8.23525
TCGA_TCGA-DD-AACO	4.518	3.67252	4.63252	7.05196	3.32411	5.35201	9.4054	3.93743	4.42248	5.21177	8.09792	4.87496	5.47824	8.97478	2.53618	3.03025
TCGA_TCGA-G3-A7M7	7.04283	3.43222	4.55736	6.3925	8.38135	7.53124	9.39654	3.99598	7.22377	2.8472	7.55636	3.61837	8.44271	7.41141	2.5214	4.53257
TCGA_TCGA-MR-A8JO	5.33187	4.06891	4.01501	4.75257	7.86575	7.81074	9.18495	4.12809	8.39022	3.84879	4.59278	3.92968	7.60795	6.73921	3.37687	2.87256
TCGA_TCGA-CC-5262	6.29275	4.18201	3.74536	5.86275	8.12015	7.17124	5.21502	4.09253	7.65684	7.60286	7.34393	3.49993	7.46794	7.7965	2.81209	3.40316
TCGA_TCGA-DD-AADK	6.51072	4.0211	4.17087	6.04824	7.5247	6.88779	5.44958	3.3654	7.16585	2.98196	7.43636	3.05049	7.64092	5.01541	2.55616	3.91548
TCGA_TCGA-DD-AAE1	6.399	4.16719	4.20045	4.5926	6.92929	6.69617	5.45723	3.20759	7.16131	3.63065	4.66096	3.43408	6.63946	7.10457	2.86539	4.52492
TCGA_TCGA-DD-AAEH	7.27857	4.13269	4.37298	5.49224	7.52023	7.36774	9.33146	3.89132	7.1748	3.57388	8.04591	3.3905	7.53838	7.19166	2.82984	4.27661
TCGA_TCGA-DD-AAE9	5.79617	3.71138	4.41128	4.53453	7.51346	8.4707	7.02318	3.89452	3.61418	6.80625	7.43056	3.70154	7.15841	7.10258	3.18547	7.4527
TCGA_TCGA-2Y-A9H1	6.77546	3.57793	3.96097	8.47876	4.02386	9.30288	9.2874	3.4868	4.04915	8.13851	4.65127	4.26145	8.58976	5.9984	2.39139	3.46661
TCGA_TCGA-BC-A10U	5.71946	3.7914	3.6068	6.34429	7.94137	8.87263	8.99226	7.12678	3.9913	3.39142	7.8508	4.28709	6.88307	6.57668	4.17855	4.36259
TCGA_TCGA-FV-A4ZP	7.79574	3.89856	3.96182	8.53413	3.55778	6.06347	8.95148	3.27801	3.249	8.33151	3.55473	4.00339	7.91916	8.20811	2.18321	2.58487
TCGA_TCGA-DD-AAVP	8.11312	4.2237	4.33918	7.08214	6.892	7.07379	7.56611	3.62602	3.37221	3.33436	4.59209	2.94441	7.28936	7.27925	2.56894	3.38966
TCGA_TCGA-DD-A4NP	5.12674	3.83342	4.39978	7.5904	4.18623	6.77854	7.4571	3.66544	3.36044	1.84803	8.40949	3.79057	6.58921	7.7186	2.48497	4.27334
TCGA_TCGA-BC-4073	7.18062	3.70683	3.57151	6.06913	5.07676	6.63632	9.10688	4.37223	8.29106	2.17665	7.22532	3.00926	7.33026	8.04567	3.70737	4.2114
TCGA_TCGA-MI-A75E	5.54182	3.7432	3.7836	6.65266	6.90215	6.39571	9.31389	4.14534	7.71402	6.81985	7.42261	3.73086	7.46525	7.70885	3.02027	4.38506
TCGA_TCGA-G3-A7M8	7.32751	3.51987	4.04636	7.29997	7.8655	7.566	5.45383	4.02073	7.20279	2.03013	8.08768	3.31151	7.42473	8.27328	2.6036	7.50435
TCGA_TCGA-DD-A11C	6.41842	3.26553	3.86075	6.41005	8.20482	5.97486	9.24837	4.11169	3.91408	7.61458	8.24952	3.5248	6.57187	7.75841	3.00845	4.64818
TCGA_TCGA-CC-A9FW	5.37936	3.76706	4.06276	7.50412	8.19749	7.57671	9.17102	3.6684	3.93511	3.85915	4.54876	3.48164	6.85973	6.76888	3.13553	4.55754
TCGA_TCGA-DD-A114	4.71786	3.27105	3.06823	7.30017	7.95524	7.63773	5.18272	4.19451	6.63251	5.92394	7.1108	2.49115	7.25694	7.39754	6.90505	3.56634
TCGA_TCGA-WX-AA46	6.9367	3.82503	4.06718	7.24569	7.85187	7.00864	6.25884	3.89231	3.42349	2.25293	8.37568	3.81027	7.33753	8.11172	2.75897	4.48115
TCGA_TCGA-DD-AAW2	6.45309	4.16517	4.23109	5.89545	7.76117	7.89719	5.32442	4.22225	3.81596	3.51928	8.29174	3.19769	7.52851	7.37286	3.48599	4.50008
TCGA_TCGA-DD-AAD2	6.17799	3.88588	3.96773	6.21117	5.68094	7.55913	5.26504	3.81528	7.9949	2.86149	7.40501	3.18037	7.7262	7.54477	2.86252	4.05862
TCGA_TCGA-5C-A9VG	5.04386	3.53246	4.20501	8.03075	4.33862	8.30238	5.23548	4.15335	3.94263	2.33211	8.40281	3.62959	8.31132	7.64977	3.05387	7.90114
TCGA_TCGA-BC-A3KF	5.68055	3.61902	4.38766	7.56364	7.3804	7.60954	6.58255	3.52339	7.06669	3.81204	8.22077	3.91798	6.13436	8.21529	2.93105	3.97684
TCGA_TCGA-G3-A25X	8.03107	3.82915	3.26539	6.91318	3.96854	7.25806	9.22544	3.52463	8.25894	7.37687	3.75786	2.84438	4.51506	5.64225	3.16997	2.69224
TCGA_TCGA-RG-A7D4	7.67746	6.88256	3.87546	5.44197	7.59704	7.69954	7.00211	3.6361	6.93716	7.19615	4.21755	3.31457	6.63795	6.29997	3.30434	4.09549
TCGA_TCGA-G3-AAV4	5.71122	4.28496	4.09379	6.72316	7.67507	7.1342	7.28024	4.17545	3.46887	7.29084	8.22401	3.63004	7.65841	8.00794	3.29721	4.58465
TCGA_TCGA-DD-AAD0	8.19755	3.82725	3.71403	6.69547	5.87389	6.59097	9.19003	3.57193	2.45996	6.75413	7.96261	2.93129	6.96814	8.17688	2.70392	7.40247
TCGA_TCGA-DD-AACN	6.62167	3.77915	3.89278	5.81205	7.88142	6.48982	6.54366	3.58561	8.21998	2.50786	7.81886	3.37862	6.70639	7.37252	3.50079	4.06519
TCGA_TCGA-BC-A10R	6.65697	3.90585	4.52942	7.60097	7.51408	7.99751	9.25356	3.6954	7.75836	2.50002	8.04383	3.71836	7.14693	7.34538	2.85013	3.24887
TCGA_TCGA-DD-AAD3	6.82074	3.59312	4.14697	6.82038	7.4713	7.0601	9.34882	3.8924	7.14144	2.94397	7.44436	2.88567	7.25364	6.75092	2.97413	4.57566
TCGA_TCGA-2Y-A9GZ	6.53945	3.53506	4.55025	6.75007	7.68929	6.99964	9.14008	4.17936	4.11219	7.58436	8.23233	3.42807	7.33526	8.18183	3.17517	4.30519
TCGA_TCGA-DD-A11D	6.15324	3.75642	3.75184	6.55733	7.83014	7.54548	9.19939	3.96306	7.16907	3.58946	7.51209	3.50559	7.33887	8.46551	2.75344	7.47679
TCGA_TCGA-DD-AACQ	6.52359	3.96646	4.01421	6.61599	7.39506	7.12956	5.62477	4.14008	7.93251	5.71441	7.93763	3.73295	8.01006	8.28035	2.9517	3.96751
TCGA_TCGA-DD-A1ED	5.63668	3.7376	4.13062	7.44989	6.96641	5.87637	9.34598	4.23924	4.36538	2.07471	8.35622	3.27157	7.0644	8.2336	2.81765	4.15069
TCGA_TCGA-UB-A7MA	7.58752	3.81551	3.5489	6.41705	7.48731	7.15782	6.7106	3.99565	6.06404	6.70326	4.1113	2.88864	7.32739	8.4047	3.19396	3.88473
TCGA_TCGA-DD-AAW0	7.03363	3.71638	3.89644	6.93198	4.45113	7.43049	6.10377	3.73308	7.87833	2.19807	7.88492	3.2426	7.54188	7.15295	3.15888	4.44432
TCGA_TCGA-G3-A7M9	4.08282	7.2464	4.28552	6.66471	5.56335	7.92124	7.60076	7.45885	8.01736	7.27288	7.91447	3.26365	7.46286	6.94729	2.91725	7.0303
TCGA_TCGA-DD-AAVW	6.75459	3.28139	4.1257	6.89835	7.78895	7.03702	9.12589	3.56522	8.16237	2.19653	4.5166	2.77017	7.49991	6.0155	3.20425	7.83272
TCGA_TCGA-BD-A2L6	7.05044	3.66247	3.72936	5.44664	7.45039	7.65983	5.29711	3.39007	7.70378	8.06898	7.97937	3.51882	7.22715	7.79858	2.7129	4.13353
TCGA_TCGA-G3-A5SI	8.30968	3.33446	3.79796	6.38384	6.97178	7.40657	9.44818	3.94684	7.78335	7.44573	7.48564	3.24016	7.76695	7.98757	2.61768	3.41088
TCGA_TCGA-DD-AAVU	7.15138	3.88306	4.2218	6.81784	7.61363	7.87689	9.47961	3.21073	7.25053	7.47861	7.54618	4.02576	6.78991	8.92863	2.44087	4.50011
TCGA_TCGA-G3-AAV2	8.01844	4.10086	3.99286	4.61108	3.97227	6.43145	6.97085	4.12224	3.21859	7.39797	7.43	3.81748	6.93252	6.50017	2.855	4.16379
TCGA_TCGA-2Y-A9H7	6.03857	4.12699	3.98181	6.68295	6.88229	7.04016	8.07922	3.29152	3.77301	6.78803	8.32789	3.59297	7.14882	5.82689	2.78959	8.31856
TCGA_TCGA-EP-A2KB	8.23138	4.00765	3.95994	8.58783	6.89138	9.08233	6.96001	3.25551	4.24265	1.73152	4.67318	3.4289	5.85759	7.28133	2.72818	7.43655
TCGA_TCGA-CC-A8HU	4.07959	3.6417	4.24681	7.78889	7.31328	8.46195	6.10065	3.97348	7.52058	7.49783	7.82024	3.50749	6.0987	7.62581	3.35992	3.9194
TCGA_TCGA-DD-A4NB	5.65447	3.78597	4.22481	6.95451	7.65851	7.30009	6.5791	4.06706	8.20514	2.56563	8.35346	3.99327	7.01168	7.86042	3.71235	3.8953
TCGA_TCGA-PD-A5DF	5.95872	3.54392	3.4492	7.08489	7.84556	7.65493	5.38512	3.66946	8.31334	7.95506	7.89206	3.73426	7.12792	7.82539	3.03576	3.49773
TCGA_TCGA-DD-A11B	7.51231	3.85025	4.18668	7.66226	7.73903	7.77291	6.62086	3.77196	7.11354	2.84551	7.97212	3.60724	7.79936	7.95781	3.24237	8.45088
TCGA_TCGA-GJ-A6C0	4.87586	3.50875	4.28034	5.88141	6.77016	6.52942	9.08952	3.54446	7.86732	4.40297	7.26626	4.41188	6.11672	6.75982	3.35512	4.59283
TCGA_TCGA-DD-AADW	5.28732	3.42545	3.50903	7.23377	6.05171	7.06983	6.10072	3.60099	5.57638	4.21054	4.14573	3.41934	7.07878	7.57443	3.64583	7.72815
TCGA_TCGA-DD-A1EF	8.05875	3.6188	4.30429	4.7219	5.47629	8.96521	7.23672	3.61988	4.07418	3.08753	7.89514	3.56765	6.97545	8.16539	3.28125	8.39655
TCGA_TCGA-XR-A8TG	6.79222	3.1799	3.98617	5.751	7.84775	4.96215	9.22125	4.16623	7.88615	7.24768	8.16691	2.92596	6.81072	7.89217	3.14891	4.11805
TCGA_TCGA-DD-AADJ	6.50689	3.93627	4.24131	6.69817	4.13129	8.04621	8.00199	3.09603	7.27093	1.90194	4.57035	3.63219	7.97702	7.81809	2.43687	4.72754
TCGA_TCGA-XR-A8TF	6.43439	3.75823	3.81313	6.46055	6.88256	7.63215	5.4389	3.92756	4.00932	3.42527	7.95026	4.41423	5.79373	5.64567	2.77793	3.4623
TCGA_TCGA-K7-AAU7	4.80163	3.71362	7.10923	6.17946	7.8005	6.30053	9.00134	6.97341	7.89757	7.91679	7.11314	3.13908	7.22138	5.86758	3.30043	3.77781
TCGA_TCGA-DD-AAD1	6.3757	3.84161	3.59704	6.06264	8.06024	5.01351	6.37432	4.01904	8.29885	3.23295	4.26633	2.93254	7.51528	7.58397	3.58498	7.74672
TCGA_TCGA-ED-A7XO	5.45569	3.52308	3.64431	5.95317	6.85101	7.16022	8.77734	4.11427	3.97241	4.96876	7.3751	3.40489	6.94785	7.53298	2.80279	3.92371
TCGA_TCGA-DD-AACH	5.86681	3.87098	3.64929	7.31496	8.08471	7.91004	6.70415	7.0486	3.85306	6.59767	7.20911	2.64982	7.22535	6.91212	3.59711	3.01607
TCGA_TCGA-ZP-A9CZ	8.00645	3.51381	3.57301	7.47118	7.62991	7.53836	6.53993	3.81338	7.86829	7.93065	7.86758	2.77529	7.38931	6.51283	3.18502	3.58305
TCGA_TCGA-CC-A7IE	4.2751	3.8755	3.55698	8.42986	8.1386	6.8776	9.25044	3.3167	7.97102	4.02701	4.40555	3.43986	7.23365	8.8775	3.26118	7.96001
TCGA_TCGA-MI-A75G	7.36891	3.71031	3.74858	6.97879	8.28594	5.90707	6.69221	4.01479	7.14978	6.8347	4.72088	4.2168	8.20312	7.54861	2.94981	4.141
TCGA_TCGA-G3-A25Y	6.23524	3.71457	3.75335	6.8425	7.71912	7.63611	9.1135	4.02614	8.30353	7.82129	4.23609	3.22366	7.37866	7.55263	3.04137	4.16096
TCGA_TCGA-CC-A5UE	5.298	7.44917	4.42919	7.14649	8.13359	7.61745	6.75028	7.0771	7.81284	7.47245	7.23549	3.03657	7.04303	5.60509	3.24922	3.45101
TCGA_TCGA-DD-A73D	8.19525	7.12442	4.0601	5.66256	7.49414	5.09669	9.39401	4.05528	2.49981	3.62208	7.46692	2.85184	7.39512	7.96845	3.16006	4.50735
TCGA_TCGA-G3-A5SK	6.56396	3.676	3.98323	6.17735	7.66352	9.26897	9.18039	4.18892	4.34309	3.07158	8.19641	4.82491	7.4824	8.32833	3.1841	4.07947
TCGA_TCGA-DD-AAD8	5.34387	6.96162	3.96438	8.48089	4.03891	7.64547	5.18134	3.82129	7.89971	7.97213	8.19735	4.74332	7.00948	4.99771	2.77858	3.75097
TCGA_TCGA-MR-A520	7.68687	3.29432	4.48893	7.90976	7.65578	8.50316	7.81486	3.82892	7.86593	1.9083	8.65543	3.61483	7.64341	8.60463	2.65801	7.57413
TCGA_TCGA-G3-A7M6	7.80972	3.91709	3.85573	5.0186	7.77203	5.62051	5.78498	4.09367	4.32643	7.44514	7.89405	3.64256	7.05529	5.67949	3.73624	4.16679
TCGA_TCGA-RC-A7SB	5.81734	3.44275	4.32425	6.95271	7.4709	7.87089	9.3345	3.74234	7.6777	3.81742	8.28372	4.64583	7.11935	5.64283	2.5417	4.40895
TCGA_TCGA-DD-A1EL	8.04764	4.1084	4.29914	6.2821	6.20183	8.41152	7.07047	4.30746	5.75411	6.61494	7.8566	4.22686	7.10548	7.2046	3.62453	4.53195
TCGA_TCGA-5R-AA1C	5.45763	7.02235	7.92521	6.57347	8.11512	7.13649	7.95091	4.21098	3.27982	7.99836	8.23345	3.95109	7.60837	8.59234	2.95584	4.46362
TCGA_TCGA-ED-A8O5	8.00404	3.87231	7.33206	6.42708	8.1113	6.95977	8.16365	3.35987	7.94928	2.86006	7.35626	3.24104	7.48778	6.94684	3.61024	7.37568
TCGA_TCGA-2V-A95S	8.08385	6.95372	3.65027	5.50016	7.62978	6.25489	6.1725	3.81167	7.874	7.54942	3.8602	3.0056	7.32993	8.65562	3.04049	3.27395
TCGA_TCGA-CC-A3MB	4.15971	3.69247	4.01733	6.97905	8.06041	8.11706	6.18398	3.73122	8.3014	6.65742	7.30145	3.55676	5.82602	7.5277	3.33936	4.38957
TCGA_TCGA-G3-A5SJ	7.80905	6.89599	3.82878	5.80508	6.73071	6.75966	9.18166	4.11607	8.02394	7.89672	7.27743	3.41917	6.93096	6.06675	3.1889	3.76816
TCGA_TCGA-HP-A5MZ	6.29206	3.98772	3.70011	6.46093	8.18711	8.08003	9.2315	3.72553	8.12572	3.06652	7.34437	4.0707	7.50007	6.86571	3.42496	4.02561
TCGA_TCGA-RC-A6M4	4.43094	4.39609	4.60666	4.79214	7.55891	6.98137	9.21496	3.92849	3.1047	4.07385	7.51847	3.20129	7.53332	8.20394	2.65306	3.91115
TCGA_TCGA-G3-A25Z	6.49935	4.06955	4.2513	6.75532	8.19656	7.78557	6.31669	3.95201	3.83315	6.90243	7.50642	3.29942	7.35029	7.38972	2.60119	4.04469
TCGA_TCGA-2Y-A9GT	5.7827	3.51442	4.00216	8.63368	6.84655	8.90981	9.19818	4.25456	4.23642	6.7642	7.96452	3.23959	6.62148	7.95741	3.47906	7.39617
TCGA_TCGA-DD-AAW1	8.20475	3.89574	3.8715	4.80705	7.52705	9.11394	9.02814	4.33669	3.55691	3.94672	8.02929	3.44185	7.31621	8.19815	3.68419	7.45733
TCGA_TCGA-RC-A7SH	6.59952	4.04337	3.59028	8.36969	6.76286	6.50119	8.70464	3.57129	8.08814	3.51905	4.08599	3.87664	6.04008	7.03389	3.35951	3.96363
TCGA_TCGA-ED-A66Y	8.01892	3.60062	3.66616	5.28819	7.81248	5.85091	6.14688	3.56444	4.34242	7.72244	7.29513	3.64311	7.79616	8.73247	3.46856	7.87092
TCGA_TCGA-2Y-A9H6	6.17161	4.08592	4.41192	7.11502	6.84692	6.83654	8.92551	3.65426	4.15242	2.55359	7.32933	3.34233	7.24627	7.12903	2.92802	4.49476
TCGA_TCGA-FV-A495	6.33889	3.84374	4.07704	8.66903	3.75914	6.66209	6.19066	3.6248	4.07034	8.21164	4.58625	3.88864	8.68246	6.42872	2.4589	3.30387
TCGA_TCGA-DD-A4NE	8.03159	3.56398	3.96344	7.55943	7.63906	7.65289	7.03267	4.07758	6.21154	7.72482	4.56323	2.8162	7.36089	6.60264	3.04821	3.34381
TCGA_TCGA-DD-AAEG	6.86314	7.03097	4.39639	7.35059	8.26151	8.35204	6.71229	4.04422	8.37513	3.5416	7.34726	3.45619	7.55496	8.17641	2.71468	3.44094
TCGA_TCGA-UB-A7ME	6.12101	3.68277	3.19514	4.61915	6.74949	7.39315	7.36777	3.96781	7.59195	3.02952	7.26908	3.09717	7.85005	4.96891	2.74213	7.33279
TCGA_TCGA-DD-A39Y	6.34014	3.79808	3.8951	7.32429	5.58148	7.25746	6.99595	4.21331	7.11945	7.85462	4.34808	3.50006	6.81123	8.95411	2.74068	3.26711
TCGA_TCGA-DD-A4NA	7.82804	6.83679	3.939	7.73057	5.44248	7.84517	8.75998	7.60935	8.29785	2.83137	7.7506	2.55722	7.49429	7.10451	4.16215	3.27695
TCGA_TCGA-FV-A3I1	6.69096	3.86685	4.24547	7.3265	5.57175	7.18163	9.23439	4.25076	8.19746	2.04021	7.27922	3.57666	7.92634	6.31035	3.26239	4.23828
TCGA_TCGA-DD-A4NQ	5.39324	6.96489	4.49579	8.09047	8.17969	8.14951	7.05186	7.12848	8.20493	7.54846	7.28964	4.34668	6.51313	8.11979	3.62205	3.72714
TCGA_TCGA-DD-A4ND	8.00155	3.48352	3.65243	8.44484	7.55922	6.71155	9.14213	4.21813	7.7995	3.1972	7.79512	2.93066	7.77931	7.37414	3.42875	7.78036
TCGA_TCGA-DD-AAVY	7.27809	3.89554	4.36065	6.2515	7.77288	7.04594	9.10846	4.13487	4.06838	3.42576	8.28274	4.00026	7.49897	7.92074	3.47896	4.35886
TCGA_TCGA-DD-A3A6	7.71932	3.53126	3.42682	8.69089	3.85446	7.74879	9.38147	3.45082	8.59896	7.89277	4.62831	3.69315	6.78207	8.5923	2.87157	2.45423
TCGA_TCGA-CC-A9FV	7.84931	6.83313	3.57717	8.00293	8.09532	8.22029	7.65015	4.04863	8.31527	3.09838	7.20167	3.12587	7.96272	8.56315	3.71606	2.9629
TCGA_TCGA-ED-A4XI	6.30155	3.83564	4.23274	6.91803	7.42084	7.2975	6.15506	4.19608	7.65981	3.18033	8.24159	3.69334	8.00388	7.60211	2.87902	4.36358
TCGA_TCGA-LG-A6GG	6.82309	3.84453	4.08265	6.53871	5.5416	5.85622	5.55533	3.81485	8.55056	3.91586	8.61178	3.77343	7.69048	7.87914	2.89707	4.40244
TCGA_TCGA-DD-AAE4	7.44801	3.98447	4.00721	6.12317	3.59511	6.89834	9.53599	3.82469	3.49472	8.38435	7.63914	4.50984	6.15776	6.88919	2.52392	3.26356
TCGA_TCGA-BW-A5NQ	6.16369	6.88529	3.96599	7.85857	7.92748	7.17013	7.8744	4.30551	7.81106	7.15884	7.80354	3.56781	7.32639	7.54509	2.99704	4.52521
TCGA_TCGA-CC-5260	7.69078	6.76191	3.63889	7.32157	8.01669	7.25952	8.71093	7.57791	6.64069	7.08516	7.13426	2.43047	7.52487	5.49993	6.89826	3.7089
TCGA_TCGA-DD-A1EH	6.00585	3.74757	4.31358	6.8637	7.79436	4.91267	6.47178	3.67737	7.838	2.78137	7.27104	3.17324	7.21027	7.47015	4.13756	8.14969
TCGA_TCGA-G3-A3CJ	6.26394	4.17685	4.44947	6.45012	3.99928	6.19907	9.50618	3.75223	2.73258	3.53166	7.64489	3.8844	4.92725	7.39983	2.5027	3.5971
TCGA_TCGA-ED-A7XP	6.21805	4.00352	4.04826	6.30398	6.53253	7.09104	9.18947	4.17038	8.03307	6.63703	7.27241	3.55852	6.26705	6.86957	3.3796	4.4736
TCGA_TCGA-DD-AACZ	8.01945	4.18817	3.97856	5.44169	7.26053	7.38191	7.71476	3.99901	7.58565	7.53647	4.40919	3.35347	6.78887	6.58429	3.59523	7.30794
TCGA_TCGA-ED-A5KG	3.81132	6.69531	3.91961	6.53164	7.67744	6.47051	8.95065	6.85234	5.81048	3.49704	7.03382	3.29249	7.03092	6.12382	3.98384	3.93965
TCGA_TCGA-BC-A110	6.32985	3.67645	3.58446	5.6363	6.98967	6.34589	9.28802	3.2898	4.35989	3.5692	4.67391	3.63982	6.30114	7.23995	2.67225	3.26859
TCGA_TCGA-DD-AADU	8.33667	4.22167	4.07594	8.34252	7.06697	5.07512	9.52553	3.44567	3.03288	7.53599	4.8206	3.92479	5.69648	9.04561	2.58842	3.59518
TCGA_TCGA-2Y-A9H2	7.37922	4.07374	7.13957	7.08479	7.19158	6.40413	8.70896	7.86097	8.13081	3.74833	7.71877	2.89114	6.46474	5.32356	3.42536	3.43783
TCGA_TCGA-CC-A8HS	6.602	3.87125	4.1631	6.82186	7.86089	7.08065	6.1348	3.53102	5.29861	6.67374	8.24987	3.63344	8.4129	7.50194	2.74247	7.1986
TCGA_TCGA-2Y-A9GV	6.94694	3.21254	4.47452	6.56955	7.37702	6.32215	5.21806	4.0574	3.77644	3.09569	7.90934	3.52457	6.36129	8.39247	3.09052	4.08172
TCGA_TCGA-G3-A5SM	6.02463	4.16744	4.18474	7.4656	7.95895	7.73194	5.32438	4.11644	7.10364	3.51918	7.40347	4.3947	7.81707	7.93316	3.10257	4.05413
TCGA_TCGA-FV-A2QR	7.07456	3.42643	3.9057	6.42932	8.01557	6.85972	9.21415	4.15195	5.40864	3.68323	7.91481	3.30542	7.17035	8.38958	3.12286	3.92707
TCGA_TCGA-5R-AA1D	5.97418	4.00381	4.04149	7.22953	7.40646	7.15239	9.27853	3.89129	8.2522	3.14565	7.93811	4.30112	6.92751	6.64719	3.5241	3.39244
TCGA_TCGA-RC-A6M5	4.21426	3.72296	3.96441	7.06399	7.77957	7.47179	9.12169	4.16672	8.40611	2.59324	7.99166	3.44477	7.9565	7.7336	3.24073	3.65014
TCGA_TCGA-FV-A2QQ	6.72493	4.01281	4.31026	7.00489	5.26072	8.05619	6.23553	3.46299	7.14676	3.664	8.02722	4.4716	8.09068	6.25512	2.60594	4.41577
TCGA_TCGA-2Y-A9GX	5.62785	3.55129	3.55116	6.88649	4.07849	5.79002	5.19633	4.27698	8.11761	3.39744	7.81969	4.0247	6.3959	7.79089	3.30291	4.31033
TCGA_TCGA-G3-AAUZ	6.33401	3.58685	3.33877	8.73427	3.8444	9.17052	8.96048	3.6778	2.91402	6.36308	4.82864	3.26037	6.62271	7.7696	2.49323	3.50357
TCGA_TCGA-DD-AACK	6.39765	3.78547	4.10517	7.33911	6.51871	7.28618	7.18315	3.96608	3.28068	7.98809	8.22114	4.08033	7.84387	7.73499	2.95805	7.35907
TCGA_TCGA-DD-A3A5	7.55087	3.78867	4.44758	4.5388	6.96305	5.98753	9.17318	3.87708	3.83908	8.1868	8.03203	3.33491	6.82046	7.8859	2.63851	3.92945
TCGA_TCGA-DD-AACY	8.29529	3.51967	3.66005	5.04836	3.99082	6.49639	5.47693	3.68646	8.56567	3.5563	8.12656	3.23392	7.98005	7.99003	2.55598	4.05717
TCGA_TCGA-DD-A39V	8.26619	4.28681	4.15484	8.82013	7.00474	9.15886	9.09931	3.84089	3.80248	6.90306	4.6914	4.31365	8.62445	5.10463	2.77268	3.28516
TCGA_TCGA-BD-A3EP	4.21734	3.35287	4.02578	6.04353	8.08698	7.30401	9.18367	4.15046	8.01938	3.84495	7.21434	2.95637	6.26828	6.83258	3.32727	4.11449
TCGA_TCGA-BC-A10Q	5.33828	3.90801	4.08566	8.08091	5.50341	8.40786	5.29906	3.96457	8.3581	7.18948	8.10814	2.39388	7.88453	8.58885	3.6867	4.11078
TCGA_TCGA-DD-A4NL	6.35774	3.5195	4.55853	6.07926	7.64336	6.07851	9.28525	3.60303	4.27267	2.87981	8.44974	3.3915	6.76343	8.00595	2.7237	4.44862
TCGA_TCGA-CC-A7IF	6.01246	3.63915	3.96755	8.62972	7.44112	7.19124	9.2706	3.26866	3.87659	7.8298	7.39027	3.09992	6.43182	6.7276	2.83152	3.84176
TCGA_TCGA-DD-A73E	8.06985	4.19065	4.17927	7.66492	7.62516	6.50722	6.17457	7.12287	2.58033	3.6309	8.16126	3.24501	7.33384	7.48	3.08827	3.86166
TCGA_TCGA-CC-A123	8.44977	3.7548	4.37238	8.59356	3.32284	6.04053	9.57995	3.592	4.21326	3.03621	4.10948	4.46327	8.54297	8.93057	2.73441	3.43373
TCGA_TCGA-DD-AADY	4.06392	4.03741	3.87294	6.94383	7.42099	6.64434	9.07546	3.53484	4.79072	2.48089	7.37695	3.74303	8.32705	8.61024	3.46037	3.96031
TCGA_TCGA-CC-A7IH	8.1277	3.93176	4.44549	8.61444	7.3928	7.12482	6.57213	4.46709	3.44646	3.50784	7.30917	3.40722	7.41243	7.52069	3.53641	4.22596
TCGA_TCGA-CC-A7IJ	4.90199	3.99123	3.51549	6.5299	7.20583	7.61729	9.01616	6.9997	8.22133	6.35993	4.21717	3.27531	6.157	6.14738	6.94203	2.81754
TCGA_TCGA-DD-AACI	4.44193	7.14414	4.33913	6.38039	3.46128	7.25378	9.30252	3.54429	8.50388	6.86209	4.13741	2.85995	5.47446	8.65859	2.86234	2.55106
TCGA_TCGA-UB-AA0V	6.5771	3.76732	4.04123	6.78217	7.45844	7.0037	6.69508	4.07127	7.11751	2.01155	8.26803	3.40822	7.10877	7.95462	3.18336	4.57783
TCGA_TCGA-CC-A7IK	7.73717	4.04257	3.15026	5.86834	7.82408	4.91249	6.16135	8.02668	7.01636	6.67686	8.18389	3.57149	7.32393	8.03506	3.14668	4.52336
TCGA_TCGA-DD-AACC	4.96613	4.13269	3.85119	5.41938	3.75177	6.61946	9.34768	4.06083	7.12801	2.77206	4.48187	3.45709	6.92272	7.24925	2.64574	4.08651
TCGA_TCGA-BW-A5NO	6.3351	3.88091	4.16932	8.5376	7.35323	6.26756	9.2309	4.18415	7.01393	5.38894	7.89264	3.40795	6.50179	7.54345	3.17593	3.66132
TCGA_TCGA-G3-AAV1	8.03304	3.53986	4.10694	7.25896	6.29336	7.02686	9.15382	3.98558	3.78055	2.88715	8.56746	3.66282	7.19094	7.24848	3.12128	7.93681
TCGA_TCGA-2Y-A9H9	6.10308	3.07468	3.92379	7.8492	7.80251	6.74463	9.31975	4.40605	3.40011	6.8294	7.47425	4.36193	6.79993	6.20072	2.6669	4.47249
TCGA_TCGA-GJ-A3OU	5.63692	3.8831	3.86745	5.2719	7.8562	6.6251	5.12027	4.08984	8.10472	7.12941	4.02731	3.89545	7.01795	7.71035	3.61872	3.50241
TCGA_TCGA-DD-AAEB	6.22563	3.9363	4.55429	8.88678	3.46117	6.81956	9.43556	3.07463	2.94212	7.01472	8.20636	4.75035	8.7533	5.33376	2.53022	3.30871
TCGA_TCGA-KR-A7K2	7.16305	3.86766	3.70188	4.66702	8.00091	7.10239	9.17245	3.49497	8.04825	4.06551	4.44819	4.479	7.51668	6.96054	2.54801	3.2334
TCGA_TCGA-EP-A3RK	5.00099	6.92705	4.21497	6.72385	8.12308	7.9126	9.21254	3.77833	6.96256	3.90714	7.29171	4.14954	5.38072	5.47524	2.95174	3.56626
TCGA_TCGA-MI-A75H	6.07329	4.02274	4.10112	8.67893	4.11726	6.87521	6.18811	4.00252	3.44775	7.69484	8.03701	4.56054	6.91286	7.05745	2.6482	4.36036
TCGA_TCGA-G3-A25V	5.80755	3.92638	4.36097	7.70819	7.49566	6.92691	9.32953	4.1647	3.85565	6.80044	7.4372	4.10192	7.90285	8.22238	2.86466	4.46634
TCGA_TCGA-BC-A8YO	7.90017	4.03919	4.14196	7.35456	7.92283	7.2973	6.76763	7.01027	7.94036	6.61429	8.22383	2.79915	7.63509	8.20198	3.68656	3.58254
TCGA_TCGA-RC-A7S9	6.2422	3.7561	3.37393	5.99177	7.4865	7.95958	5.50632	3.50202	8.2045	7.866	4.54237	3.96914	7.27845	6.67173	2.88679	3.3656
TCGA_TCGA-CC-A9FS	7.14952	3.60558	7.33868	5.95644	7.42216	6.30619	9.15399	3.81961	4.28647	3.84842	7.95394	3.27479	7.29531	7.84396	2.6702	4.37736
TCGA_TCGA-UB-A7MC	8.06446	3.90396	3.6862	5.38927	7.62629	7.19852	8.86613	4.41565	4.04082	7.52134	7.29478	3.36698	6.52523	8.34053	3.74451	3.36047
TCGA_TCGA-K7-A5RG	7.75578	4.04564	4.27328	6.722	7.51676	7.19134	5.98356	4.27366	7.48385	7.72875	8.07358	3.92596	6.01976	7.90635	3.26402	3.94018
TCGA_TCGA-FV-A3R2	7.17213	3.82038	4.1038	7.95292	4.4344	7.64378	7.38327	4.15086	7.58472	1.8154	8.17526	3.20037	7.70404	7.6669	2.7296	4.37282
TCGA_TCGA-CC-A3MC	8.1707	3.83386	3.80868	7.14495	8.21665	8.23314	5.42168	4.17564	8.16878	7.32577	4.56198	3.5624	7.68143	7.85317	3.22034	3.39932
TCGA_TCGA-XR-A8TE	4.32329	3.76646	4.03965	7.72278	4.13473	5.79711	7.10055	4.03651	7.96346	6.73599	7.38849	3.79408	7.23119	6.98628	2.92336	7.94681
TCGA_TCGA-ZP-A9D2	5.13453	4.05151	3.54899	7.48577	7.9326	6.91015	5.82814	6.92819	6.97365	6.4644	7.9617	4.02272	5.86425	6.52822	4.1012	3.59479
TCGA_TCGA-DD-A39X	6.57635	4.33247	4.31384	4.78077	6.97422	8.06884	9.40068	3.92038	7.16818	2.324	3.95635	3.72488	7.30758	7.32808	2.74207	2.68029
TCGA_TCGA-WQ-AB4B	6.65134	4.05955	4.07017	8.71045	3.79918	7.68042	9.41408	3.57403	7.26857	6.9361	4.3621	4.41727	6.56339	5.82882	2.57796	3.85868
TCGA_TCGA-CC-A1HT	7.77373	7.32897	3.66603	6.60601	7.86439	6.58969	7.25662	6.98452	4.5103	6.2783	7.12872	3.66262	6.26649	6.39975	3.70953	7.09825
TCGA_TCGA-DD-AADL	7.17296	3.51336	4.48587	7.77334	7.92014	7.19137	7.05987	4.39248	7.54639	6.62437	8.54135	3.85863	6.26252	8.05055	3.0158	4.00856
TCGA_TCGA-UB-A7MD	5.3319	3.97477	4.04963	7.05469	8.12761	7.09925	8.98284	4.39618	7.01702	7.54393	7.27605	3.78918	7.51919	7.89204	3.05834	3.52
TCGA_TCGA-2Y-A9HA	6.52499	4.0079	4.0854	7.2553	7.25149	7.02884	7.06261	7.11473	7.55302	6.6489	7.85337	3.07168	7.51664	6.51395	3.07021	3.93434
TCGA_TCGA-K7-A5RF	6.119	3.90293	3.89209	6.82329	7.50641	7.45032	9.38347	3.97603	4.16725	3.38129	8.02154	3.40477	7.48729	7.8785	2.85903	4.5117
TCGA_TCGA-G3-AAV5	5.12119	4.36433	7.43568	6.67886	7.47688	7.01168	9.28314	3.99708	7.12914	8.13409	4.67577	4.23365	7.74215	7.24105	2.71178	4.25552
TCGA_TCGA-DD-AAEI	6.03708	3.14513	4.0627	6.68539	8.51004	6.77511	9.29657	3.75807	2.96658	7.53468	4.85346	3.91646	7.0708	8.14237	2.71814	4.2999
TCGA_TCGA-2Y-A9H8	5.37415	3.70806	8.24319	6.23474	7.41082	7.81655	9.15577	4.11988	3.63018	6.72223	7.95522	3.58368	7.945	6.37245	2.6823	4.37921
TCGA_TCGA-DD-A3A2	6.72388	3.87554	4.58281	8.24075	8.17224	8.66613	8.18238	3.87288	4.45525	3.05675	8.81001	3.41528	8.12469	7.93353	2.61361	4.22974
TCGA_TCGA-CC-A5UD	7.80357	6.89503	4.31836	5.77203	7.58275	7.36632	6.7587	4.05898	6.92952	5.89869	7.2243	3.5727	7.8442	6.99941	3.24343	3.51109
TCGA_TCGA-ZP-A9D0	5.00209	3.61858	4.33533	7.60859	6.96148	7.56953	8.85146	3.46885	3.78348	1.93913	8.65716	3.71628	8.3724	7.08089	2.90128	3.91879
TCGA_TCGA-BC-A10W	4.18064	6.87798	3.77539	7.78679	6.26051	7.77362	6.07272	7.08254	8.01056	8.01366	8.58813	2.48732	7.83323	7.49916	3.9173	3.87386
TCGA_TCGA-WX-AA47	4.62115	4.17356	4.02227	8.96923	8.06323	8.35224	9.64756	3.67804	4.5034	3.38228	7.69813	3.90893	7.10112	9.23409	2.82961	2.68404
TCGA_TCGA-G3-A3CK	8.13818	4.04945	4.56108	7.43595	7.75589	6.85087	6.34134	4.16476	3.13672	4.09293	8.68761	4.04164	7.54106	7.98339	2.96182	7.40001
TCGA_TCGA-G3-A3CH	6.11467	3.76359	3.8811	7.01378	7.90235	7.38547	5.61153	4.08799	4.01258	7.79458	7.95619	3.34061	7.18562	7.48759	3.13887	4.15268
TCGA_TCGA-DD-A1EI	4.93955	3.855	7.85487	6.51795	8.01835	7.39309	7.01088	4.16068	8.15664	3.76345	7.23131	3.22427	6.82219	7.4961	3.25263	4.39476
TCGA_TCGA-DD-AAEE	5.78585	3.92254	3.65603	5.5614	8.04078	7.37461	7.70897	3.74332	4.16388	3.29211	7.93204	3.19512	5.41747	7.71826	2.83922	4.15689
TCGA_TCGA-DD-AAE3	6.24139	4.21029	3.99495	6.78973	7.07315	6.45899	9.4493	3.41276	4.19702	4.01209	4.50492	3.40256	7.4116	7.81149	2.47365	3.28864
TCGA_TCGA-DD-AACL	4.35588	6.93958	4.00876	6.70474	7.8258	7.63201	7.11368	4.4223	7.5559	5.66513	4.42742	3.13716	6.96899	6.78083	2.87185	3.58265
TCGA_TCGA-BC-A10X	6.53948	3.72279	3.7708	6.99291	8.01242	7.0776	5.71052	3.43693	4.15637	1.99489	8.06062	3.13298	7.15079	8.15401	3.07213	3.68967
TCGA_TCGA-FV-A3R3	4.39298	3.56892	3.65346	7.6534	7.90219	7.69635	8.76817	3.77771	7.05677	2.40778	8.725	2.97268	8.15486	6.45761	3.37378	4.3612
TCGA_TCGA-2Y-A9GW	6.34558	3.65424	4.09552	6.27763	5.49773	9.03333	8.97116	3.98945	7.68966	3.82903	4.49132	3.61689	7.81684	6.6859	3.36936	4.55083
TCGA_TCGA-ZS-A9CG	5.54673	3.5428	4.3749	6.92855	8.09825	7.30273	9.29348	4.13616	3.77519	3.42434	7.99182	3.3432	7.58276	7.78095	3.17943	3.90456
TCGA_TCGA-DD-A4NH	4.77195	4.0472	3.55344	6.3842	6.65768	6.36112	9.1009	3.778	4.32853	7.90063	3.95724	3.32986	4.24381	7.91106	3.26874	3.79439
TCGA_TCGA-DD-AADC	5.30364	4.03193	3.61083	6.31643	7.96298	7.51717	9.05609	4.18325	6.90124	7.1595	7.16338	3.61291	7.04716	7.01324	3.16074	3.71141
TCGA_TCGA-DD-AAD6	7.73426	4.2477	4.05308	8.54722	7.84636	6.91968	7.44577	3.4283	7.20637	4.25708	7.4981	4.41881	4.54714	7.73929	2.97643	4.57318
TCGA_TCGA-DD-AACD	5.62893	3.76289	4.33808	6.46115	4.18381	8.49905	9.34206	3.8472	2.99348	3.12332	4.63425	3.59081	6.614	9.08891	2.68234	3.54963
TCGA_TCGA-NI-A8LF	6.0761	3.69222	3.87747	6.71369	8.10362	6.60308	7.179	3.54841	3.78015	4.08245	8.01591	3.24721	8.4367	7.83816	3.0134	4.40864
TCGA_TCGA-ZP-A9D4	5.79729	3.92042	4.40377	5.95367	8.19049	6.33146	9.04516	4.39633	2.82657	7.28199	8.41791	3.97146	7.28727	7.86184	3.04209	7.92264
TCGA_TCGA-DD-AAE7	6.6184	3.75061	4.03162	4.63232	7.03587	6.989	9.49991	3.67321	3.67101	3.70516	7.58518	3.38972	7.58782	6.90957	2.53653	4.0462
TCGA_TCGA-DD-A39Z	6.69956	4.19231	4.41556	6.65483	7.04954	7.26365	6.81243	3.75764	4.14561	4.19981	4.72229	3.65396	7.0826	6.6267	2.7102	3.8183
TCGA_TCGA-DD-AACX	8.11713	3.82662	3.99309	6.44612	8.21088	7.00379	9.3094	4.2228	5.759	6.7622	7.94624	3.80161	6.2066	7.34002	3.22144	4.39143
TCGA_TCGA-EP-A2KA	8.17518	4.15447	4.54384	6.31465	6.89497	7.91571	9.22361	3.68316	7.73619	3.98557	4.22723	2.98562	7.42681	8.94235	2.95673	3.58584
TCGA_TCGA-ZP-A9D1	6.81034	4.13857	4.04905	7.6014	8.20442	7.71668	9.17364	4.17438	8.39152	3.71389	4.14743	4.22291	7.55705	7.61759	3.44715	4.52734
TCGA_TCGA-DD-A3A9	5.52212	7.11835	3.90718	4.54976	3.44882	6.4659	9.38552	3.44506	7.74619	3.46529	3.61871	3.31704	6.28959	7.18177	2.65231	2.92854
TCGA_TCGA-DD-A115	6.98373	3.43966	3.58904	4.89933	8.06767	9.05734	9.20574	4.14556	4.09497	8.04515	7.42915	3.12469	6.79322	8.3322	2.89405	2.89209
TCGA_TCGA-GJ-A9DB	7.31844	3.0827	3.98558	6.83305	7.88026	7.11943	6.49152	4.06083	6.89945	3.88351	7.81008	3.55491	7.21131	5.9606	3.14617	3.68969
TCGA_TCGA-DD-A73G	8.37951	3.20394	4.30846	8.95223	3.41209	7.96305	9.21949	3.18453	3.10299	3.16629	4.74682	3.5518	7.10626	6.03429	2.13059	3.41505
TCGA_TCGA-5R-AAAM	6.96116	3.29952	4.25333	5.94273	8.06627	7.39528	9.20378	4.06158	7.11132	3.44118	7.4189	3.24452	7.44687	8.28448	2.92713	4.5678
TCGA_TCGA-DD-AADQ	6.64503	3.92088	4.28468	8.65197	7.64346	7.06126	6.87831	3.81034	3.58905	3.77124	4.75773	3.61905	6.02016	7.74631	2.57363	4.13955
TCGA_TCGA-DD-A39W	8.07984	7.05873	4.33161	7.43741	8.26625	6.68662	8.20121	4.40365	7.71205	2.66967	8.01195	3.13431	8.14379	6.92321	3.18755	7.44695
TCGA_TCGA-WQ-A9G7	5.38938	6.95641	3.94151	5.27559	6.73459	6.89347	9.09394	3.48626	5.70405	7.2463	4.11212	3.36346	4.37843	4.72176	3.13447	3.26378
TCGA_TCGA-2Y-A9H0	5.90583	3.18221	7.93276	5.51784	7.39746	8.09325	9.21166	3.35884	7.05576	7.75867	7.31273	3.37782	6.51893	7.51974	3.33177	4.34762
TCGA_TCGA-DD-AAC8	8.02149	4.34941	3.71745	8.66173	8.12677	7.68218	6.228	3.59863	7.04772	3.53281	4.20556	3.62263	6.37803	5.7536	3.39685	4.01287
TCGA_TCGA-KR-A7K8	6.08484	4.01066	4.17547	5.50837	6.81666	5.80376	9.24554	3.75738	4.06771	7.25444	7.88814	2.80416	6.93693	7.70145	2.77073	3.37702
TCGA_TCGA-BC-A216	4.2111	6.8583	3.5012	5.19277	7.57429	7.00244	5.17284	4.10513	7.80655	7.92987	8.41757	3.02823	7.07512	6.93831	3.24576	4.09579
TCGA_TCGA-DD-AADV	6.34296	3.71311	4.27892	6.93028	7.63725	7.17213	5.40562	4.14858	6.95464	3.90011	7.87091	3.45282	6.78644	6.76247	3.04266	3.75033
TCGA_TCGA-XR-A8TC	6.62593	3.69223	4.0197	7.04873	7.99815	6.94186	9.2684	4.05596	7.92244	2.18953	4.55175	3.50082	7.53917	8.0471	2.89492	7.36117
TCGA_TCGA-DD-A3A3	8.45551	3.49723	3.984	8.74604	8.00525	9.25261	9.3601	3.19291	4.04397	3.17936	4.17845	3.37377	6.70393	9.19122	2.36831	3.56517
TCGA_TCGA-2Y-A9H5	6.71688	4.10334	3.81946	6.59696	7.96436	6.30661	9.17576	3.643	8.37898	2.3324	4.31522	3.58141	7.68893	7.71019	3.13605	7.28472
TCGA_TCGA-DD-A4NI	6.71438	3.73724	3.87316	6.99897	7.80976	9.11279	9.04876	3.85724	4.3913	3.83281	8.05179	3.85694	6.95757	7.95222	3.00175	4.35616
TCGA_TCGA-DD-A1EJ	4.23326	4.01891	3.94157	7.1483	8.17945	7.78767	8.26397	3.40738	7.86658	3.55556	8.16241	3.55588	6.65115	7.52015	3.06438	7.31385
TCGA_TCGA-DD-AAED	6.90454	7.58297	7.94455	8.30894	3.73106	7.15813	9.23282	8.41231	8.27974	4.47308	4.58688	4.0016	5.78564	7.43848	3.07901	3.86718
TCGA_TCGA-DD-A4NR	5.81655	3.83317	3.96113	5.40553	8.05753	6.67512	9.02819	4.12295	7.806	6.57756	7.18982	3.54641	7.7408	7.10511	3.32303	3.89602
TCGA_TCGA-CC-A7IG	7.76297	3.68772	4.01952	8.47146	6.77786	6.97323	7.74299	3.46736	7.03707	7.5257	4.0243	2.98347	8.42701	6.61372	3.00219	2.78267
TCGA_TCGA-WX-AA44	6.403	3.9933	3.54785	6.29827	7.27501	7.17526	5.11901	3.78166	8.36799	5.28061	7.24582	4.10216	7.25935	6.82184	3.56853	3.24334
TCGA_TCGA-DD-A73B	5.77062	3.08547	7.40253	7.66462	7.73801	7.65028	7.31902	3.18175	4.01231	7.63332	8.27706	3.03392	7.92057	8.48162	2.95913	7.40778
TCGA_TCGA-ED-A459	5.05283	3.61809	4.16436	7.59032	7.85264	8.34536	9.11706	7.17676	7.60837	6.68893	7.90601	2.80654	8.5514	6.81762	3.9623	3.70759
TCGA_TCGA-DD-AAE2	6.80225	3.65597	4.0195	5.48118	7.40338	6.28998	6.27036	3.80701	3.57864	7.5947	7.95692	3.2058	7.03765	8.36319	3.3013	3.89611
TCGA_TCGA-DD-AAW3	7.28581	3.71891	4.01998	7.14783	7.93393	6.88539	6.66713	4.05007	3.72023	6.75252	7.96882	3.65932	6.89435	7.28236	3.01072	4.61263
TCGA_TCGA-BW-A5NP	4.36646	6.93935	4.31887	6.93469	7.35215	6.22755	6.48919	3.50663	8.18522	1.86486	7.30462	3.7528	6.65293	7.70945	3.54082	4.58558
TCGA_TCGA-DD-AA3A	7.69004	7.85737	3.91806	6.17896	7.48485	7.5897	8.93786	6.98221	7.29091	2.03086	4.21614	3.11777	6.17256	8.07886	3.10609	2.66444
TCGA_TCGA-XR-A8TD	6.23187	3.34756	3.60323	7.23142	6.15594	7.84965	6.53725	3.65053	7.57574	7.53708	4.52312	3.06947	6.28583	7.1205	3.25278	3.58777
TCGA_TCGA-BC-A10S	6.86715	4.01061	4.17995	5.95248	6.9439	7.23071	9.24458	3.93189	4.02129	6.80739	4.60971	3.1553	7.43874	7.68211	2.71891	4.24838
TCGA_TCGA-T1-A6J8	7.15572	3.42599	7.43687	7.62287	8.21299	8.39236	7.79602	3.77148	8.056	3.51366	4.62784	3.35096	8.05475	6.7508	2.75371	4.1258
TCGA_TCGA-KR-A7K0	8.16765	7.00501	4.29385	5.41077	7.9182	6.84622	9.30301	4.11754	7.67946	7.61026	7.35725	4.49393	7.29729	7.2484	2.8521	4.5975
TCGA_TCGA-CC-A8HV	4.051	6.93339	7.24426	8.55594	3.80208	8.84267	6.55151	3.81946	8.25107	6.94316	4.13898	3.64617	5.23154	6.26768	3.24449	2.6924
TCGA_TCGA-DD-A4NK	6.91403	3.64619	7.96722	7.57278	7.91432	7.1995	5.5933	4.23172	3.87696	2.95954	8.25322	3.10072	7.41249	8.17672	2.81587	7.41052
TCGA_TCGA-BC-4072	4.71531	3.99521	3.90657	4.43484	8.03972	7.85461	8.95564	4.0595	8.05836	7.09192	8.04755	2.96622	7.63932	7.52247	3.15258	7.17551
TCGA_TCGA-G3-AAV7	6.13382	3.53143	7.14154	7.76397	4.05531	7.86437	5.97699	7.03427	7.06412	5.24208	4.15769	2.87968	6.6417	7.75604	3.84107	3.27024
TCGA_TCGA-CC-A9FU	7.83708	4.11343	3.82892	5.7752	7.33602	6.13743	5.3061	4.38124	6.99156	7.53348	7.3024	4.11895	6.48862	7.63363	3.07393	7.25795
TCGA_TCGA-DD-AAE0	6.41651	3.98164	3.424	8.50239	7.79468	4.98049	9.19993	3.61359	8.39618	2.91519	3.74431	3.10873	4.70609	8.77672	2.72552	3.63034
TCGA_TCGA-DD-AADB	5.62453	3.78068	7.24111	5.34889	8.02686	7.34769	7.60517	3.88275	8.03913	7.90386	7.83184	3.69268	6.43459	7.6009	2.86044	8.14267
TCGA_TCGA-DD-A11A	6.44868	3.74871	7.37799	7.922	5.58427	7.02693	6.64853	3.63769	4.30972	3.94209	8.694	3.415	7.30348	7.58243	3.16268	4.43664
TCGA_TCGA-5C-A9VH	7.23891	4.04884	3.89422	5.75748	7.93158	7.01645	9.18977	3.36611	6.42041	2.64658	4.30803	3.7895	7.5922	8.77188	2.92048	4.41964
TCGA_TCGA-CC-A3MA	7.79198	7.66414	3.9564	6.65322	4.04222	7.59153	8.83008	7.85563	6.77935	7.38542	7.69711	2.72555	6.36525	8.62427	4.04231	3.30436
TCGA_TCGA-DD-A3A7	8.01605	3.66073	3.97769	8.66038	4.14543	6.54178	9.15668	2.76473	8.49985	8.01736	4.49434	4.06878	8.28554	8.74498	2.58946	2.84184
TCGA_TCGA-CC-5264	4.29783	3.48499	3.99483	7.62523	7.591	7.26778	9.10876	4.03233	8.14633	4.14625	7.79537	2.51675	6.44796	8.13117	7.60694	4.33901
TCGA_TCGA-DD-AADM	6.82414	3.89528	4.49579	7.07242	7.03041	7.46174	5.63235	3.82365	4.32828	7.50735	7.51802	4.46755	6.33106	7.28526	2.65744	3.23399
TCGA_TCGA-DD-AACF	5.13771	3.38269	3.28085	7.0044	7.80506	8.13246	9.26191	4.17206	2.94465	7.89722	4.38701	2.75293	7.38439	7.30049	2.69025	3.32221
TCGA_TCGA-BC-A10Y	6.31144	3.46655	3.76276	8.57188	7.62983	6.78221	7.49395	4.04861	3.33643	5.63772	8.34111	3.2712	6.87487	7.63314	3.04048	3.82874
TCGA_TCGA-DD-A1EE	5.73922	4.07843	7.26867	7.0073	5.48611	7.34375	9.09326	7.16283	2.93817	3.88601	8.16883	3.3739	7.4904	8.08455	3.71659	4.54834
TCGA_TCGA-DD-A119	7.61911	4.27314	3.92203	6.05501	8.1093	7.3433	9.43398	3.73861	7.24515	3.31109	7.53868	4.01372	7.54324	4.85742	2.80026	3.30825
TCGA_TCGA-DD-AACW	6.51678	4.02402	4.27509	5.44472	6.78429	6.96824	7.47897	3.18214	7.07172	1.90496	7.31335	4.05473	7.68188	7.6434	2.86543	8.22641
TCGA_TCGA-DD-A3A8	6.79564	4.01053	3.86696	6.91647	7.59884	6.94073	6.7833	3.86014	2.79083	3.28804	8.12421	3.50526	7.51035	7.70144	2.53743	4.41542
TCGA_TCGA-CC-5258	8.02433	3.91842	4.10268	5.4133	6.51203	5.87594	7.45414	3.8534	7.94441	8.075	7.35708	3.21897	7.2716	5.56772	3.32693	8.25578
TCGA_TCGA-BC-A5W4	7.64805	4.07582	4.67556	5.51513	7.52925	7.28764	9.29767	4.04558	8.08625	6.89047	7.47792	3.75071	6.23398	7.76211	2.47453	3.65266
TCGA_TCGA-DD-A1EG	6.87279	3.73517	3.68399	6.60031	8.04535	7.52581	5.30897	3.71672	3.47183	7.32578	7.35485	4.06998	7.31487	7.14975	2.9868	4.49708
TCGA_TCGA-DD-AACB	8.09533	4.14111	3.93357	8.30014	7.71717	7.78766	9.28723	4.04907	3.89426	7.30672	7.35032	3.16086	7.18196	8.63493	3.04089	3.82857
TCGA_TCGA-BC-A217	5.56595	4.19154	3.69586	8.41619	6.68171	7.31585	8.98182	4.1592	6.9198	5.32964	7.19045	3.0769	5.67964	6.63714	3.03675	2.84714
TCGA_TCGA-G3-AAV0	8.38712	3.86026	3.67725	8.38559	3.00273	5.45788	9.45163	3.6283	7.33642	7.02576	7.61929	4.79882	8.83549	6.46177	2.61408	3.69693
TCGA_TCGA-DD-AAEK	8.14921	3.51505	3.37497	6.45773	7.40656	8.86252	5.52917	3.69373	7.05235	3.60459	7.34705	3.44786	7.17254	7.82963	3.05101	7.33226
TCGA_TCGA-BC-A10Z	7.12797	3.36808	4.37878	6.75643	8.11598	7.8735	7.29857	4.18155	7.93681	7.9152	8.41958	3.02258	7.34533	8.51642	3.0571	8.24336
TCGA_TCGA-BC-A69I	7.29642	3.99166	3.76623	5.53749	6.963	5.03021	9.22241	3.9613	3.30064	4.09312	7.53056	3.77374	6.34224	7.36239	2.40765	4.0385
TCGA_TCGA-RC-A7SF	8.22815	3.76432	3.88815	8.48232	4.10883	5.30095	9.48478	3.51197	8.13204	6.93118	4.71842	3.32079	5.60515	6.35569	2.93112	3.71416
TCGA_TCGA-EP-A2KC	8.11675	3.87631	4.14731	5.93491	7.86041	6.21685	9.02761	3.77087	7.04694	6.69993	7.29035	3.68953	6.55221	7.26211	3.16555	7.89902
TCGA_TCGA-ES-A2HS	7.10959	3.96559	4.23885	8.73217	2.90155	6.51692	9.07027	3.42114	2.67979	7.03511	7.6497	4.40916	7.05731	7.62469	2.98653	3.66731
TCGA_TCGA-CC-5259	6.67213	4.05516	3.11617	7.55014	3.74217	7.41729	9.43878	3.27946	4.20924	7.68919	4.09196	4.83596	8.61682	7.90319	2.9485	3.14948
TCGA_TCGA-2Y-A9GY	7.86769	6.8698	7.20119	6.10114	6.70451	6.98877	7.00754	4.37682	7.81457	4.80971	7.20182	3.40537	7.21737	7.43753	3.0249	4.37912
TCGA_TCGA-BC-A3KG	7.93877	3.39658	4.1455	8.41744	4.07854	8.32174	7.18008	3.85751	7.4937	4.80185	8.26311	3.51743	5.61387	7.29551	3.75474	3.59834
TCGA_TCGA-DD-A4NO	6.82815	3.76905	4.12921	6.91392	5.61666	7.64509	9.10711	4.16688	8.30788	3.46486	7.38375	3.54737	7.4177	7.72298	3.26948	4.41718
TCGA_TCGA-O8-A75V	5.64336	3.73939	3.69256	8.7165	8.15136	6.4455	9.18791	3.69064	7.1799	3.95467	4.30355	2.68235	7.34805	7.37894	2.55778	4.39994
TCGA_TCGA-BC-A69H	8.22202	3.94604	3.9108	8.23752	6.91877	9.06253	6.27048	3.53639	4.26359	7.29452	3.53872	3.88583	6.03265	8.84816	2.45751	3.22307
TCGA_TCGA-DD-A73C	6.88409	3.64235	4.55119	8.24475	4.53621	8.44202	8.44589	7.26521	7.68279	2.50699	8.75997	3.38593	8.22398	8.1505	3.18233	7.40738
TCGA_TCGA-5C-AAPD	7.87095	3.7389	3.94805	5.4579	3.73925	8.17763	8.69862	4.18956	4.19434	6.256	7.88738	2.90461	8.5342	7.4163	3.08449	3.63838
TCGA_TCGA-KR-A7K7	8.18038	4.26419	4.0231	8.52656	6.90448	7.9817	9.25507	3.58227	4.00183	4.01644	4.30916	3.47076	6.94493	8.89213	2.66182	4.06552
TCGA_TCGA-ZS-A9CE	7.68827	4.05373	4.30034	8.76807	7.83907	7.79567	9.40317	3.69841	2.4127	3.72353	7.488	4.03802	6.86761	7.98277	2.69523	4.1531
TCGA_TCGA-DD-A118	5.99484	3.89696	7.40438	8.22382	5.07391	8.94442	5.4892	4.20612	7.135	2.3794	7.41649	3.27735	7.84953	8.21156	3.26692	3.4949
TCGA_TCGA-ES-A2HT	6.83716	3.69041	3.9937	9.06412	7.81752	8.66531	9.33093	3.59641	4.23066	2.15192	4.67987	3.49244	8.23477	7.02783	2.53508	3.39663
TCGA_TCGA-CC-A5UC	4.35417	3.89334	4.26858	6.62009	7.49672	7.6355	7.45379	3.64095	7.96467	3.69486	4.28204	4.22742	7.37378	7.30655	2.58353	4.54036
TCGA_TCGA-HP-A5N0	6.9803	4.05815	4.27844	5.43167	7.3764	6.19579	9.20583	4.22671	7.63384	3.29413	7.92915	3.75029	7.03925	8.12924	2.92386	3.92892
TCGA_TCGA-ED-A8O6	8.10996	3.88824	4.14359	8.46713	8.07302	6.72303	5.38783	3.99857	7.61284	2.23898	7.29642	3.35126	7.24188	6.92698	3.10758	7.90805
TCGA_TCGA-ZS-A9CF	6.67765	3.89222	4.18057	7.98833	7.56668	8.8386	8.10534	4.10244	3.42056	6.79871	8.48674	3.54994	6.42779	7.84128	3.45755	7.35876
TCGA_TCGA-2Y-A9H4	7.25468	3.66692	3.70158	7.09761	7.4802	6.38291	9.22876	3.5978	2.90496	7.97818	7.9988	3.92678	4.48422	8.14839	2.75111	3.33615
TCGA_TCGA-DD-A1EA	7.86332	4.09258	3.78845	6.53113	5.4109	7.60878	9.15603	7.15297	3.17481	6.67246	7.87368	3.52196	7.44807	7.64674	4.19596	7.89131
TCGA_TCGA-DD-AAVQ	6.82394	6.97018	3.52978	8.62384	6.77612	8.8426	9.13181	3.53325	7.6258	2.32306	3.88779	3.17859	7.39217	6.56136	2.85537	3.73453
TCGA_TCGA-DD-A4NJ	5.80036	3.30456	3.86093	6.88219	7.99268	4.7509	8.95569	3.99556	7.73728	7.59444	7.74383	3.13922	7.21236	6.63615	3.46988	4.2122
TCGA_TCGA-K7-A6G5	7.32029	3.48809	3.99635	6.41567	7.58296	7.32111	9.47752	3.84903	7.22576	3.08773	4.74446	3.74025	8.19975	8.01938	2.62512	4.40104
TCGA_TCGA-DD-AACS	5.7281	3.05995	3.6767	7.44842	7.86646	6.18009	9.19576	4.30656	8.32902	3.64769	7.33444	3.80587	6.71242	8.2177	3.51439	4.32003
TCGA_TCGA-DD-AAVR	6.53715	7.08373	4.67566	6.69712	7.50991	7.33695	9.3834	3.73012	4.19806	2.49508	4.57357	2.64714	7.73581	7.0531	2.68272	3.51259
TCGA_TCGA-G3-A7M5	7.26291	4.07078	4.57953	7.25359	6.98536	7.15623	9.45544	3.77587	4.38008	3.63759	4.66382	3.63916	7.37439	9.03571	2.30685	3.47707
TCGA_TCGA-DD-A73F	6.40838	3.4078	3.62375	6.72583	8.11491	6.62621	6.65737	3.93549	7.13489	6.78933	8.01207	2.95265	6.8101	8.05061	2.81023	4.12979
TCGA_TCGA-ED-A7PZ	8.13923	4.09982	4.39385	7.36401	7.75717	8.14873	6.65898	3.69945	3.09699	7.34424	7.98755	2.90829	7.63502	8.76657	2.99199	3.55417
TCGA_TCGA-ED-A97K	5.44744	6.68228	3.85081	6.26039	7.7122	7.04105	8.84078	4.17945	5.51315	1.93983	7.05536	2.98895	6.59432	6.29414	3.84347	3.96248
TCGA_TCGA-DD-A3A1	6.91568	7.15644	4.35801	6.34916	8.05265	7.41578	9.38564	4.26851	7.79224	7.76094	8.39065	4.67865	8.70486	7.63602	2.59432	3.35002
TCGA_TCGA-G3-A6UC	7.14869	3.69368	4.20353	7.08874	7.7067	6.57451	9.23567	4.43527	3.70939	6.72566	8.25111	3.31583	7.46876	7.87134	3.15331	7.38033
TCGA_TCGA-DD-AACU	7.10774	3.85651	3.98091	7.26157	8.19022	7.69811	6.85602	4.15219	4.08071	3.48092	4.41847	2.69371	7.47617	6.61786	2.79738	4.27531
TCGA_TCGA-DD-A4NG	4.93686	3.8682	3.87341	7.01173	7.91253	9.01683	8.76952	3.28252	3.5479	2.17869	4.24273	3.91769	6.59333	7.67174	3.03754	3.84443
TCGA_TCGA-DD-AADR	7.43819	4.11587	7.4538	7.00421	7.83201	7.8566	7.4543	3.36811	4.22926	7.42663	7.48344	3.72936	4.68124	7.57069	2.58761	4.07193
TCGA_TCGA-DD-AADG	6.16727	3.83922	4.64626	7.01526	7.44879	7.03889	7.35476	3.84812	3.73623	3.94557	8.44855	3.39474	7.70636	7.87601	2.76414	7.40426
TCGA_TCGA-G3-A3CG	6.19173	3.84107	3.93805	7.46544	4.32417	7.99596	6.65417	4.18926	3.40014	2.8729	7.43752	3.74358	8.26025	8.3346	3.31425	4.13065
TCGA_TCGA-BC-A10T	7.47454	3.68271	4.19372	5.89291	7.90292	6.79909	9.29762	4.02775	4.232	7.59574	8.42515	3.50012	7.04954	8.17625	2.98014	3.43259
TCGA_TCGA-FV-A496	5.79544	4.34873	4.20668	8.187	7.97333	6.33215	6.16739	4.08083	8.03864	6.79134	4.70387	4.43456	7.33919	7.06362	3.02721	3.74954
TCGA_TCGA-DD-AACV	5.34986	3.48022	4.14301	5.85552	6.81011	7.00312	5.24208	4.06765	7.63059	4.2946	8.22536	3.18862	6.69654	8.12948	2.96742	3.73657
TCGA_TCGA-CC-A3M9	7.85189	3.93269	3.74261	6.62579	7.2646	8.23009	6.99602	7.07802	6.59747	5.37259	4.15194	2.4105	7.65915	4.77848	3.93414	2.6736
TCGA_TCGA-UB-A7MF	8.15448	3.58263	3.34407	6.99568	7.41331	8.11311	7.46305	3.72828	7.09028	2.37805	7.35279	3.11266	7.26466	7.20197	2.99194	3.35263
TCGA_TCGA-DD-AAVV	8.13216	4.05607	3.38483	6.98618	7.38405	7.58042	9.26672	4.2359	7.92551	3.70538	4.08558	3.03798	6.83197	7.83805	3.38322	3.79866
TCGA_TCGA-ZP-A9CV	7.08576	4.26681	4.03195	6.86297	4.47862	6.85468	5.22754	7.22928	8.14218	3.32354	7.95899	3.89357	8.01067	7.83426	3.01049	4.1568
TCGA_TCGA-4R-AA8I	6.5336	4.07274	4.26192	7.33424	8.06313	6.74272	5.27721	7.07513	3.94152	3.46339	8.59213	4.10004	7.5283	8.00429	3.10178	3.77026
TCGA_TCGA-DD-AACJ	8.11178	4.24441	4.36705	8.77986	8.08928	7.00368	9.46626	3.18733	7.2407	7.49007	8.10772	3.79173	7.14602	5.07677	2.74776	3.86173
TCGA_TCGA-BD-A3ER	6.38216	3.99238	3.92272	6.65616	8.20337	7.33437	9.37366	4.27597	8.0334	3.90986	7.4448	3.96733	7.36568	7.82069	2.8619	4.34153
TCGA_TCGA-LG-A9QD	6.79667	3.75127	4.24107	6.10038	7.63946	7.0507	9.46867	4.02327	3.66926	4.23262	7.59369	3.31667	7.19706	6.68977	2.54175	3.75458
TCGA_TCGA-3K-AAZ8	6.2485	3.65981	3.74897	6.96789	7.9905	7.20723	9.15339	3.99411	3.3586	6.80173	7.41951	3.20777	7.27168	7.7288	3.0486	3.99064
TCGA_TCGA-EP-A12J	7.03684	4.10845	3.91766	6.26222	8.24775	6.64054	9.15013	4.28593	3.05723	6.70975	8.24922	3.38321	6.16446	8.1619	2.88953	7.37224
TCGA_TCGA-2Y-A9GS	6.8061	4.00382	3.58989	7.29686	5.68032	7.8068	6.97025	7.07349	6.91415	6.58219	7.75894	3.61885	7.28184	6.94195	3.18729	4.2526
TCGA_TCGA-DD-AADP	8.18191	3.26423	4.18163	6.43848	4.13239	7.14433	7.16514	3.59321	7.12735	3.55346	8.26953	3.01228	7.42589	7.47921	2.79231	7.38647
TCGA_TCGA-DD-AADI	7.1697	4.18577	3.99945	4.79714	3.60598	7.49271	5.6196	3.4291	7.92054	2.48561	4.27623	3.22969	6.8089	8.84763	2.52065	3.78518
TCGA_TCGA-DD-A116	4.35324	3.43156	3.28023	6.26816	7.99454	6.89634	9.33031	3.41647	3.40347	2.13516	4.52006	3.22033	7.30387	6.19699	2.27876	3.23901
TCGA_TCGA-G3-A5SL	6.37231	3.73842	4.20145	6.90615	8.13332	7.25072	6.97201	3.8903	3.50897	2.83976	8.04764	3.59611	7.70684	7.70681	2.96181	4.66219
TCGA_TCGA-NI-A4U2	6.72107	3.94572	4.04924	8.20588	7.90957	8.12093	6.30414	4.0867	7.28596	3.47748	8.43325	4.05251	7.7121	8.23533	2.64159	4.39435
TCGA_TCGA-2Y-A9H3	5.90735	7.11869	4.75449	7.46535	4.19426	8.39917	9.19766	3.44481	3.85938	3.64721	4.02169	3.33474	7.33555	8.99824	2.61644	3.16262
TCGA_TCGA-DD-AADO	8.2906	4.21915	4.80201	8.92663	4.25902	9.05723	9.49853	3.07198	4.28688	2.83814	3.8049	4.00012	8.73862	8.6019	2.52322	3.07677
TCGA_TCGA-DD-AAVS	7.07427	3.58556	4.46706	6.15066	7.64368	7.37744	6.52686	3.50035	7.867	3.38441	8.17943	2.81855	7.69654	7.23212	2.88657	7.31959
TCGA_TCGA-EP-A3JL	6.42037	4.09752	3.94481	8.61299	7.50221	8.36258	9.24287	3.63338	7.7304	3.26576	4.51068	3.95738	7.47234	6.15507	2.97189	4.26166
TCGA_TCGA-BC-A112	7.6683	4.14302	3.65772	7.43413	8.06727	6.84202	9.03221	7.08557	6.9907	6.61683	7.21852	2.91698	6.78765	5.58929	4.12035	3.63005
TCGA_TCGA-ED-A7PY	7.43473	7.01864	4.3001	5.48063	6.82813	7.79546	6.60885	3.16689	8.28908	2.40363	7.37582	3.44255	7.19609	5.65987	2.5573	4.12428
TCGA_TCGA-ED-A627	6.15503	3.77557	3.5809	6.86144	7.89782	6.86096	5.5026	4.08658	7.53955	2.52225	7.80198	3.2374	7.40614	7.35352	3.12938	3.95704
TCGA_TCGA-DD-A1EK	6.97269	3.36848	4.4694	5.57707	8.09525	5.9818	9.30218	3.48122	8.20668	7.6741	7.98792	3.71441	6.78764	7.31611	2.82821	3.94816
TCGA_TCGA-DD-AAE6	8.12406	3.7649	4.00586	7.07838	3.8929	7.33163	7.45202	3.96213	7.18022	7.69664	8.33009	3.71506	7.14595	6.17102	2.74595	4.7228
TCGA_TCGA-RC-A6M6	3.988	3.34939	3.89869	7.2142	7.69076	7.09971	9.26016	4.1432	7.60024	7.74413	3.59111	3.194	7.83281	8.83995	2.92043	7.35257
TCGA_TCGA-G3-AAV6	8.11411	4.25591	4.02848	7.27414	6.77512	7.22885	7.55007	2.83578	7.9034	1.79384	3.94753	3.93805	7.73468	6.60906	2.79552	7.88744
TCGA_TCGA-DD-A4NS	6.10511	3.79523	3.64453	6.38963	7.47444	6.31801	5.36766	4.14	7.71245	3.24335	7.99359	3.24648	7.03979	7.24204	3.45833	4.36264
TCGA_TCGA-CC-5263	6.5524	3.41343	3.66831	6.4605	7.53879	7.08043	8.74666	7.6098	8.07503	6.01464	7.20041	2.42854	7.23084	8.00767	6.98128	2.85132
TCGA_TCGA-MI-A75C	7.00436	7.67455	4.64009	8.75559	7.51834	7.27714	6.21891	3.75077	2.77968	8.09643	4.42371	3.76063	7.34867	4.96903	2.59996	4.00391
TCGA_TCGA-FV-A3I0	7.50186	4.21324	4.30435	6.02962	8.07971	7.73003	8.83323	3.95218	4.54922	3.02873	7.22646	3.18306	8.42788	7.88783	3.95463	2.43857
TCGA_TCGA-ED-A82E	5.25964	6.85063	4.45831	7.82739	6.25398	8.59858	9.13088	3.97203	5.62696	3.61432	7.18667	2.51605	7.33012	6.67061	3.87984	3.89527
TCGA_TCGA-CC-A7II	7.84477	3.98885	4.16744	6.14285	7.94699	7.15725	6.77684	3.85857	7.57543	5.31846	4.25539	3.80318	6.8615	8.77682	2.6893	3.41359
TCGA_TCGA-DD-A3A4	6.04689	4.12729	4.28003	7.65135	8.27437	5.1842	9.1774	4.21749	7.30527	3.32348	8.90004	4.82017	8.27377	8.40516	2.66158	4.60498
TCGA_TCGA-DD-AACE	6.65348	3.70246	4.157	7.10494	8.11022	6.64996	7.00878	4.09441	3.91487	3.2443	8.03975	3.65921	6.48819	7.83188	2.87941	4.47898
TCGA_TCGA-DD-AAC9	6.39142	3.81584	4.50013	6.88235	7.63045	6.54027	9.51504	4.06009	3.48564	7.54037	4.75552	3.88309	7.53445	7.48549	2.41799	4.13436
TCGA_TCGA-RC-A7SK	7.51033	3.56954	4.52519	7.18677	6.87722	6.61032	6.76815	3.52675	8.43986	4.12453	8.01869	3.82167	7.64983	6.70107	2.55446	3.69638
TCGA_TCGA-DD-AAEA	7.15557	4.12328	3.73016	5.8948	7.89502	7.16833	9.23052	3.61977	7.63818	7.7874	4.58056	4.26555	6.54582	5.05928	2.89328	3.43971
TCGA_TCGA-UB-AA0U	6.06636	3.6014	3.76776	7.5893	7.899	8.88334	5.38308	3.63969	8.00012	7.46878	7.82838	3.35026	7.07368	7.80473	3.04868	4.12439
TCGA_TCGA-DD-A113	8.14386	3.81355	4.23055	7.50587	7.87414	7.7958	9.21291	3.90616	8.4078	7.30208	7.90847	2.86634	7.62308	7.20527	3.02402	3.75722
TCGA_TCGA-UB-A7MB	6.04319	3.16667	4.10605	7.35633	5.75548	7.37721	7.44906	4.39087	7.82867	6.34456	8.13272	2.70677	8.0235	7.22175	2.83963	4.37445
TCGA_TCGA-DD-AAVX	5.81923	3.6396	4.57691	7.14092	7.8317	6.91939	9.41354	4.38093	3.87683	3.68558	7.51862	3.22662	7.38363	7.67497	2.62922	4.46575
TCGA_TCGA-QA-A7B7	4.85434	4.2219	8.66002	8.52187	8.13866	7.17144	8.36964	4.1377	7.83089	7.48016	8.31484	3.32309	4.50024	7.79368	3.46034	7.25072
TCGA_TCGA-2Y-A9HB	6.45442	3.93176	4.56677	6.96864	8.16374	7.65595	7.12829	4.2951	4.25357	6.74415	8.2915	3.58145	8.02545	7.11594	2.69914	4.21852
TCGA_TCGA-DD-AADD	8.0862	3.98989	3.93277	6.11301	5.75489	7.40649	7.94257	7.11745	7.55292	7.54217	8.36118	3.61198	6.49209	7.63216	3.29211	7.28351
TCGA_TCGA-G3-A3CI	7.69415	3.25291	3.94755	7.08969	7.03983	8.51619	6.78111	3.47884	8.32998	2.01556	8.11277	3.64681	7.25913	8.40628	2.78594	4.2893
TCGA_TCGA-CC-A7IL	7.10281	3.84458	3.86296	6.74109	7.53273	6.47703	5.69331	3.64523	7.22219	3.13893	8.36245	3.69633	7.6629	7.23656	2.49412	4.13268
TCGA_TCGA-DD-AACG	5.92828	4.4192	7.48339	8.73884	7.54268	7.30879	7.02066	3.96819	4.30324	7.92763	4.25833	4.19142	6.47132	5.67691	2.34175	3.47147
TCGA_TCGA-DD-A73A	6.87639	3.6857	3.64998	5.56643	7.5167	6.47195	9.41218	3.77047	3.60753	6.81998	8.04602	3.45616	7.58485	7.30661	2.83527	4.70535
TCGA_TCGA-ED-A66X	5.67951	3.69387	4.20488	6.12835	7.31046	7.3461	9.16626	3.94446	8.22257	1.96874	4.41917	3.21842	7.49084	6.98359	3.31183	7.25547
TCGA_TCGA-EP-A26S	6.54443	4.23405	4.36666	7.40467	7.88221	7.17853	6.22236	7.18309	3.04693	3.75744	8.64449	3.89312	6.81748	7.86123	2.90966	7.32938
TCGA_TCGA-G3-A25S	8.12248	7.03361	4.22178	6.21925	3.61306	8.00006	6.32313	3.39306	7.06671	3.9738	4.52369	3.44829	7.41113	8.88928	2.86725	3.14426
TCGA_TCGA-DD-A4NN	5.94357	4.0325	4.21309	4.5845	3.8336	7.07231	5.48305	3.69141	7.90842	2.41914	4.01593	2.99478	7.12647	8.81272	2.88935	4.48441
TCGA_TCGA-G3-A25U	7.96178	3.83565	3.63522	7.02032	7.43178	7.17718	7.36776	4.41029	4.16411	8.03999	8.46711	2.98613	7.63883	8.48723	3.01656	3.89436
TCGA_TCGA-YA-A8S7	7.91591	3.92043	3.65523	6.90316	7.24298	7.53573	9.05296	7.01371	4.4262	5.79838	7.14698	7.87967	7.63395	4.85165	4.10255	2.37375
TCGA_TCGA-G3-AAV3	4.30329	3.95312	4.46291	5.49042	7.6808	6.81976	9.26868	4.12957	4.18028	6.74458	7.90905	3.89379	7.44673	7.72528	2.73672	4.44748
TCGA_TCGA-DD-A4NV	7.17431	3.67883	4.00976	7.47171	7.81117	6.7255	7.41395	4.3424	6.98972	3.61459	8.14658	3.85839	7.319	8.17646	3.37003	7.25318
GSE76427_GSM2011285	5.87578	6.5375	4.00879	7.84869	7.08138	6.96922	7.95836	1.30303	6.50516	9.2458	6.08648	2.57298	5.87468	7.18317	3.97429	1.81433
GSE76427_GSM2011286	5.03699	4.71481	5.4511	8.21014	5.53948	7.43375	9.83354	5.19865	5.38574	5.02178	6.79623	3.65821	7.60005	5.93629	3.26307	4.19342
GSE76427_GSM2011287	5.83448	4.59367	3.44226	7.44223	7.31058	7.53468	9.07477	5.2705	3.73921	5.68357	6.04259	4.37034	6.89441	7.213	2.8895	4.87593
GSE76427_GSM2011288	6.11609	5.17756	4.70997	9.14511	9.44098	6.47892	9.41304	3.64627	2.52271	5.57796	6.22933	4.64896	7.34313	8.17017	3.01696	5.07118
GSE76427_GSM2011289	5.33929	5.31863	4.01973	7.12553	7.30793	7.55361	8.90552	4.36207	3.01554	3.82501	4.82573	3.90619	6.24319	6.74697	3.97885	4.54272
GSE76427_GSM2011290	5.86367	6.43827	5.55862	5.60893	7.0173	5.6777	8.94655	5.42359	3.49673	5.25381	5.75851	4.063	6.46949	6.71086	3.256	4.72817
GSE76427_GSM2011291	5.19566	3.12419	1.9834	6.23139	5.64132	7.25543	7.74556	3.2516	6.90058	9.04962	4.47276	3.03366	5.47708	5.98185	3.46262	1.83192
GSE76427_GSM2011292	5.31671	2.9552	3.06635	5.76464	4.01745	8.40451	6.3411	4.30251	8.36118	6.34032	7.9278	2.93354	7.22157	6.64171	3.06144	3.5653
GSE76427_GSM2011293	7.4695	5.49582	3.29379	7.9459	5.86535	5.8015	5.9768	5.84799	3.67588	4.64589	5.76808	3.35516	8.76025	7.34117	3.65449	4.93579
GSE76427_GSM2011294	7.97011	4.73177	5.13003	8.24536	8.69195	8.41256	11.5761	2.9261	8.5645	6.15295	5.6044	4.33452	5.87907	7.61205	3.33961	6.40207
GSE76427_GSM2011295	5.97754	4.03377	3.4979	5.0679	5.04647	8.92883	6.67645	4.05645	7.71019	7.88086	8.50835	3.37869	6.62103	6.91781	3.14854	3.77565
GSE76427_GSM2011296	5.98787	4.66542	3.44103	7.47649	6.58849	7.37447	6.57142	3.07891	6.60669	9.23057	6.45976	2.47875	6.50918	6.67776	3.47546	1.60524
GSE76427_GSM2011297	6.12201	3.5327	4.4635	7.56495	6.84527	7.57711	8.98231	4.07991	6.09893	3.12246	7.45181	4.13886	7.35794	8.18319	2.72209	5.77886
GSE76427_GSM2011298	5.30746	4.69404	4.47695	6.65373	7.44818	6.03945	7.79813	5.39095	5.35159	6.61311	7.33183	2.75638	7.68534	7.36146	4.45931	4.76964
GSE76427_GSM2011299	5.90264	6.00551	4.15745	7.5853	10.2418	7.20206	4.59502	5.84942	6.87832	4.01373	6.68647	3.02236	7.32634	6.53207	3.47015	3.61625
GSE76427_GSM2011300	5.55604	3.80564	4.03397	6.92665	7.78875	8.23309	8.67686	2.91854	6.45578	9.95006	7.87918	2.46536	7.32736	6.97912	4.0335	4.48735
GSE76427_GSM2011301	7.28776	3.49771	4.12895	5.16114	7.22822	6.61624	6.36188	4.80587	2.52242	6.01361	7.0852	3.19111	7.14309	6.478	3.16234	3.91769
GSE76427_GSM2011302	5.00562	3.69738	4.17435	6.60015	8.06727	9.51576	6.69639	4.72198	1.76773	8.24724	7.37926	3.16918	8.05095	6.91416	4.20652	10.139
GSE76427_GSM2011303	6.35373	5.21164	4.66617	7.21627	7.49731	5.80897	7.19998	4.32617	4.2563	4.7028	6.61369	4.23653	5.52236	7.36284	3.79713	5.25239
GSE76427_GSM2011304	6.29479	2.68192	4.47771	5.18757	6.33173	8.06706	7.04125	6.66842	3.86198	5.59013	7.14374	2.90573	7.69602	6.05451	2.73252	5.17436
GSE76427_GSM2011305	5.27796	3.01059	3.00135	5.1599	5.80388	7.12384	7.81692	3.91017	5.50866	9.91732	5.26825	2.97936	6.16193	7.00155	3.52024	1.92717
GSE76427_GSM2011306	9.35832	4.64618	4.69376	5.96693	8.90289	7.04984	6.91284	4.72545	7.34782	2.65411	5.74152	3.09496	8.19478	7.39263	3.22212	4.64524
GSE76427_GSM2011307	6.79376	3.52727	5.74066	6.34291	6.70655	8.21366	6.21221	4.6766	5.51302	2.2757	9.47327	3.42223	8.49543	8.43677	2.04975	4.40414
GSE76427_GSM2011308	6.90021	4.97694	3.13353	6.86112	6.43682	6.30915	6.94498	6.36997	8.52796	4.24363	6.53435	4.38598	7.61726	7.97739	3.42099	4.92031
GSE76427_GSM2011309	4.80083	3.51999	2.96612	6.94107	4.51982	7.7115	6.11593	4.99732	8.1899	9.5298	7.3694	3.35075	6.15206	8.66889	3.90593	4.4506
GSE76427_GSM2011310	6.48412	3.79576	3.35697	6.37969	6.18322	8.40188	7.04713	6.94398	7.08404	7.13864	7.56393	3.02785	8.23826	8.37763	2.60107	5.1984
GSE76427_GSM2011311	7.552	3.40521	4.67488	6.3603	5.7597	8.72611	8.19398	2.97836	8.44499	3.24192	5.10251	3.17366	8.70334	5.63063	2.29726	5.96654
GSE76427_GSM2011312	5.84153	3.79178	3.30931	7.84088	6.1065	6.96369	8.65022	4.34667	3.84458	3.24354	7.06262	3.55107	5.94562	6.99388	3.57622	3.17345
GSE76427_GSM2011313	7.72795	4.01364	2.71177	5.82664	4.7092	5.75153	7.57745	4.12122	7.96372	7.82269	4.58799	3.42685	6.63376	7.67175	3.81227	3.30715
GSE76427_GSM2011314	5.22029	4.74507	3.7919	8.00816	7.27974	8.05189	5.88465	3.58388	7.45615	3.06396	5.32813	3.32133	7.47205	6.71562	4.2445	2.77054
GSE76427_GSM2011315	5.58963	4.88258	3.61535	6.24127	6.40715	5.43916	6.28608	4.1122	6.30313	5.60854	5.61141	3.32856	7.28037	5.52531	4.15779	1.34234
GSE76427_GSM2011316	6.73006	4.21826	6.71956	9.46634	9.89168	9.20437	12.4355	3.68348	10.4931	4.44322	6.90917	3.70349	8.09115	8.79774	3.06081	3.71927
GSE76427_GSM2011317	7.54824	4.07319	3.983	7.74884	8.53509	6.93858	8.58268	4.36146	6.56766	5.08982	6.02698	3.32918	7.01904	6.87212	3.15378	4.47632
GSE76427_GSM2011318	4.87399	4.59035	3.51845	7.63554	7.16442	7.68051	8.15705	6.17445	7.96006	5.21776	5.38356	3.25254	6.74262	8.23072	3.79453	3.15247
GSE76427_GSM2011319	5.95714	7.20061	3.44345	8.41197	8.34547	6.22715	9.79427	3.81948	4.00313	6.13375	6.48611	4.98801	5.07437	7.03544	3.19099	4.85757
GSE76427_GSM2011320	4.27404	4.09876	4.28869	6.252	9.38743	6.90582	8.64328	6.84889	3.16522	5.59419	5.52024	2.82759	5.92666	6.40096	3.57891	4.62215
GSE76427_GSM2011321	4.9688	3.61873	3.98946	6.80156	7.26546	7.77759	9.93933	4.30896	3.5578	8.32785	4.92689	2.77491	7.98597	7.45762	3.79371	5.61731
GSE76427_GSM2011322	6.46997	6.2773	4.9865	7.97361	7.8251	8.23047	10.2546	4.75152	11.3576	11.0534	4.33554	2.98174	6.91355	6.3769	4.56991	3.90434
GSE76427_GSM2011323	7.16846	2.7648	3.1509	5.88667	7.08138	7.08538	7.76372	4.34667	8.24191	3.39935	5.1924	2.68683	7.01621	6.8826	3.02848	6.08919
GSE76427_GSM2011324	4.74543	4.31891	3.76186	8.29348	7.75198	6.6947	8.11314	4.73931	6.81916	6.02155	4.75754	3.7337	5.50583	5.90977	3.7809	2.01075
GSE76427_GSM2011325	4.94781	5.90432	5.48472	9.17322	9.80775	7.33116	7.60088	3.57864	9.66432	4.60188	4.67662	3.47408	6.61276	8.17668	3.71912	4.09014
GSE76427_GSM2011326	5.16669	4.43486	2.99454	6.6864	7.82874	8.47576	10.1597	4.12873	5.6562	3.45023	6.27756	4.44624	6.74262	6.74129	3.18671	4.5112
GSE76427_GSM2011327	6.14105	3.30134	3.35509	7.29778	6.38814	7.75542	6.14383	5.89932	5.39733	6.47761	6.55805	3.90012	6.79013	6.36411	4.55777	3.03091
GSE76427_GSM2011328	6.04222	4.78255	3.21817	6.74194	6.68541	7.05172	5.65339	4.81847	4.72946	4.99327	7.13095	3.63223	6.04787	6.56097	3.81521	1.74124
GSE76427_GSM2011329	5.6662	4.24728	2.29338	7.71876	5.86968	8.0507	4.85928	5.29893	5.07608	7.43943	6.96218	2.75943	7.26859	8.33737	3.65288	4.79836
GSE76427_GSM2011330	6.23656	3.15638	5.35871	6.57241	11.7713	7.74474	6.70708	4.90031	6.75051	5.76948	6.3331	3.70033	6.98629	7.03544	3.03512	4.66175
GSE76427_GSM2011331	8.53058	3.75425	4.02591	8.52902	6.5801	7.92317	9.10414	3.84548	3.73587	3.11968	7.83723	4.42308	7.77496	8.5592	2.51219	3.86108
GSE76427_GSM2011332	6.9078	2.97955	5.96186	7.98563	6.96845	7.33559	7.4448	4.14628	5.66041	2.3073	8.07311	4.13381	7.28829	8.5232	2.45509	4.88933
GSE76427_GSM2011333	6.50712	5.02365	4.77335	7.16318	6.50367	5.72719	8.32116	3.65909	11.1375	4.71336	5.23086	2.75813	8.78715	7.38724	3.49947	6.3455
GSE76427_GSM2011334	6.84946	5.16835	3.48676	5.66455	6.93729	4.62811	9.60142	6.47863	8.53189	6.68559	6.59201	4.20101	8.28548	6.27309	3.55896	3.19828
GSE76427_GSM2011335	7.39117	5.97122	4.07048	5.66718	7.76761	5.98209	7.9087	3.06791	10.1264	2.41668	4.51832	3.469	7.35888	7.78674	3.21084	3.47253
GSE76427_GSM2011336	6.95673	5.675	3.96121	6.39154	8.05343	7.00733	6.97771	5.52502	6.2018	7.78649	7.55086	3.97996	6.78733	7.72635	3.45431	3.03415
GSE76427_GSM2011337	7.03216	4.21826	4.38425	7.35849	5.76584	6.75158	9.0266	3.63889	4.82565	3.25263	6.45277	3.80549	5.93321	7.96667	2.77611	5.35606
GSE76427_GSM2011338	8.23506	4.03916	5.56834	5.95731	5.35808	7.79332	7.79294	2.836	5.90527	1.87995	7.96034	3.65571	7.74643	7.97121	2.74798	5.25239
GSE76427_GSM2011339	5.44043	3.54428	5.98508	6.55635	6.32409	7.36036	6.15867	4.21827	8.0548	2.42891	7.53886	3.2868	6.84719	8.09596	2.1306	5.35928
GSE76427_GSM2011340	6.41969	7.449	5.8435	8.31586	8.77798	5.19759	7.37546	3.06208	2.23683	7.03815	5.551	4.60098	5.93464	6.92004	3.02345	4.37899
GSE76427_GSM2011341	6.91785	4.046	4.29816	5.90252	6.43764	7.40086	8.20012	2.93104	5.36864	8.48099	7.20919	3.17366	6.54807	7.86537	2.91559	1.47677
GSE76427_GSM2011342	5.94876	5.59557	4.05054	8.00214	7.52927	7.58141	9.04714	4.50675	7.72808	7.27181	4.32871	3.28712	6.57665	7.28304	3.89267	1.34084
GSE76427_GSM2011343	5.62022	5.25445	4.6807	8.04898	6.5409	7.77344	7.73929	4.47321	5.89294	6.52142	6.02166	4.38423	6.36454	6.18464	2.7571	5.66695
GSE76427_GSM2011344	6.19218	5.81161	3.16519	8.71364	6.6633	8.30474	9.23641	4.55959	5.78759	7.00091	6.42126	4.62397	5.955	7.19964	2.98508	6.73674
GSE76427_GSM2011345	6.08023	4.92679	3.35389	6.60449	8.30766	7.56882	10.4249	4.27649	5.52413	4.60188	6.3877	4.42759	7.15069	6.20504	2.96414	6.05696
GSE76427_GSM2011346	6.22244	4.82483	6.05658	7.0631	6.94877	8.45403	9.14044	4.23351	6.36104	4.18286	6.44576	3.34636	6.79362	5.48596	3.54149	2.95744
GSE76427_GSM2011347	5.75538	5.37445	4.45189	7.03437	7.26054	7.24943	9.64618	2.57611	5.83984	3.81071	4.31154	3.43972	6.18841	6.07871	4.2821	8.02229
GSE76427_GSM2011348	5.1704	3.32644	3.73141	7.04347	6.76904	7.91641	7.78053	3.8566	6.81606	9.33339	7.83185	2.50356	6.55124	7.43358	3.62709	2.4789
GSE76427_GSM2011349	5.9756	3.13797	5.39877	7.14563	10.6334	7.54305	6.98775	5.40318	7.16416	6.76952	6.33248	3.93262	7.43941	7.16482	3.25361	4.59508
GSE76427_GSM2011350	7.17452	5.22282	4.84022	7.50089	6.79804	7.23213	5.95789	5.08136	4.74119	4.27456	7.60052	3.28866	7.21307	9.02024	3.30398	1.64901
GSE76427_GSM2011351	5.37967	5.65014	2.76369	3.99705	7.73057	7.53254	6.54265	4.08256	7.16416	4.74559	4.04226	3.60288	6.76283	7.27109	3.15201	5.2597
GSE76427_GSM2011352	6.53198	4.1411	2.69515	6.43606	6.84219	6.1766	8.98231	4.1041	6.0825	3.76005	3.1314	3.45842	6.49673	6.7868	3.38015	4.22682
GSE76427_GSM2011353	3.62802	3.08198	5.54758	6.86201	6.34198	8.65984	6.41141	3.87131	4.63544	9.58529	4.72359	4.13057	6.56581	7.31755	4.28146	4.28505
GSE76427_GSM2011354	5.58335	6.16945	4.10031	7.82384	7.34864	4.92382	5.10112	5.47362	5.38325	5.2559	7.52885	2.90595	6.96909	7.71785	3.39022	3.79006
GSE76427_GSM2011355	5.59835	3.11788	5.24605	6.92943	10.9377	7.70049	6.56176	5.38579	7.39283	6.43738	6.13525	3.69933	7.48758	7.17488	2.76278	4.23802
GSE76427_GSM2011356	5.24607	3.27822	2.81388	5.92648	6.52488	7.78678	9.06776	6.76573	5.84775	5.06477	6.33109	2.73054	7.24237	7.01876	3.79626	4.57882
GSE76427_GSM2011357	6.81834	4.82305	4.51246	8.0809	6.66093	6.34046	8.69644	3.40755	10.6652	4.27456	4.04323	2.83379	8.51381	7.61812	3.28319	5.74859
GSE76427_GSM2011358	6.96893	5.33706	4.80559	8.23245	6.80885	7.12989	9.45726	3.38564	10.8901	4.68258	3.33436	3.13396	9.08399	7.37463	3.5587	5.89599
GSE76427_GSM2011359	8.83931	4.51881	4.15074	7.7366	7.27487	8.28726	8.75996	5.00555	7.28359	5.33706	7.89785	4.09139	7.11722	8.66528	2.72559	5.68567
GSE76427_GSM2011360	6.29068	4.4639	3.95838	6.80156	6.90444	7.32145	7.67185	3.61482	5.42702	4.9497	4.088	3.6158	7.23944	6.36903	3.61524	6.84339
GSE76427_GSM2011361	4.31444	3.88763	3.40877	8.10235	6.18581	7.43773	6.60131	5.51868	5.53166	5.30905	5.02293	3.80659	6.62364	6.64919	3.21477	3.66062
GSE76427_GSM2011362	7.26147	3.62854	3.82929	7.1332	5.30536	7.43575	6.44108	3.53042	9.64603	4.34297	4.00918	3.83489	7.86942	7.12525	2.65432	4.37435
GSE76427_GSM2011363	4.36534	3.77797	3.6711	5.57795	5.1323	6.83866	8.08789	5.75311	7.69306	7.58586	3.55955	3.2618	5.85512	4.39749	4.08968	3.5427
GSE76427_GSM2011364	6.58876	4.14955	3.74574	8.08834	6.5409	7.11791	9.17697	5.94256	8.11206	6.47507	6.93308	3.9726	6.14747	6.31062	3.82345	3.78482
GSE76427_GSM2011365	6.8297	4.93321	3.3069	7.33941	5.46156	6.44822	7.13887	4.95609	7.69422	4.59862	5.48513	4.2208	6.06942	7.08949	3.70502	3.53888
GSE76427_GSM2011366	6.10193	6.83569	5.73262	8.27558	7.05474	8.25341	6.86973	6.30449	10.2384	4.84275	7.75451	3.12888	6.96449	7.80688	3.82064	1.77138
GSE76427_GSM2011367	8.09837	4.01944	4.45036	5.987	7.27487	7.4776	7.0806	2.65858	7.25406	5.03942	8.17602	3.46063	6.73037	8.22047	3.24926	3.24661
GSE76427_GSM2011368	7.55126	3.9855	4.46836	5.75046	5.12412	6.5278	8.32116	3.1802	7.09774	5.60034	8.14818	4.29754	8.61969	8.82502	3.01152	6.75624
GSE76427_GSM2011369	6.99889	6.9247	5.91258	8.50593	8.45577	6.73877	6.31084	4.28736	2.86458	6.5521	7.01163	4.15245	6.49177	7.91059	3.33731	4.50852
GSE76427_GSM2011370	8.75587	5.5976	7.22478	8.30763	7.01281	8.94386	8.68957	4.33552	6.21961	5.47895	5.84933	4.65033	9.09353	7.69703	3.45867	3.97156
GSE76427_GSM2011371	6.68061	4.96541	3.62889	7.61099	5.44857	7.57912	8.68359	4.83832	7.81259	5.0598	6.05537	4.59677	5.80157	8.74287	3.25311	3.44104
GSE76427_GSM2011372	6.87685	4.61145	4.27352	8.95293	6.53863	6.89442	7.17806	5.01773	5.93377	3.74685	7.31718	4.11621	7.59795	7.18989	2.72748	4.57977
GSE76427_GSM2011373	6.10692	4.17046	4.31087	6.1147	6.21253	5.8638	7.53055	5.71797	8.76778	7.31091	5.70283	3.46639	5.88049	6.28855	4.06362	3.01295
GSE76427_GSM2011374	5.99272	4.21752	4.73346	7.38357	7.13818	8.56314	11.5425	3.4738	7.91982	6.35858	7.51568	3.20572	8.08401	7.82488	3.33602	9.06642
GSE76427_GSM2011375	5.7341	4.98286	2.77931	7.21724	7.52478	7.90059	7.79294	4.9376	3.56494	5.56483	6.36747	2.83749	7.49046	8.13341	3.23696	4.30053
GSE76427_GSM2011376	7.13148	4.06666	4.05129	7.95208	8.45935	7.94226	9.50509	4.22038	5.26547	7.57561	6.58809	3.47654	7.32446	8.39706	3.00993	3.2195
GSE76427_GSM2011377	4.23466	3.45423	4.8991	6.28043	5.78977	7.37447	10.0311	4.00869	4.97824	7.85742	5.31593	3.50931	7.66666	5.12236	3.25434	5.0749
GSE76427_GSM2011378	5.14078	4.01864	4.60494	8.53141	7.87667	8.53207	9.80259	2.97836	5.34599	9.81126	4.91626	2.90078	7.91149	6.94606	3.78477	5.21787
GSE76427_GSM2011379	5.49286	4.4429	3.91259	7.49987	6.94135	7.80972	10.006	4.16964	6.91905	5.83866	6.21699	3.74317	6.76794	7.18452	3.67395	6.311
GSE76427_GSM2011380	7.85129	4.78085	3.54609	7.88486	9.87742	8.08724	10.9283	3.89622	6.76793	4.54496	4.91315	3.54686	6.98201	6.2465	3.54678	3.63187
GSE76427_GSM2011381	5.67992	4.22274	5.26949	6.06514	7.8099	8.04512	5.46656	3.88505	4.52045	4.41717	7.21239	2.89581	6.46618	7.12039	3.23346	4.22859
GSE76427_GSM2011382	7.12804	4.65951	5.10491	8.13198	10.2121	6.40202	8.10623	2.52814	6.68713	4.38916	8.09897	3.73087	6.32559	7.97587	2.94758	4.67377
GSE76427_GSM2011383	6.59168	3.50285	3.62622	7.99488	7.94244	6.7647	6.69085	3.48286	8.59305	3.3619	4.44323	3.29412	6.47346	6.77763	3.50305	3.38791
GSE76427_GSM2011384	5.0089	4.35136	2.92663	7.91196	6.85237	7.6508	9.5292	2.32657	4.00011	6.55056	9.49419	3.10816	7.46486	8.04705	2.56227	3.4231
GSE76427_GSM2011385	6.08189	5.43792	3.86445	7.47324	9.01867	7.20206	8.35207	4.2657	2.66111	7.48382	6.68912	4.11621	6.99252	7.58625	2.94242	4.24067
GSE76427_GSM2011386	8.61541	4.38243	3.9795	6.13289	8.32897	6.8331	8.40594	2.92563	11.0302	3.45208	4.40138	3.24508	6.76969	7.18317	2.81468	5.13678
GSE76427_GSM2011387	5.56774	3.01839	3.28345	7.55528	8.17388	7.85059	9.33727	4.93434	2.62554	6.96547	7.64584	3.59871	5.70554	8.22392	3.33409	3.85725
GSE76427_GSM2011388	6.57509	2.85225	4.48606	7.30516	6.65044	7.69849	8.18801	5.26172	7.65666	3.94632	7.65078	2.70075	7.32342	7.49968	2.48545	5.03499
GSE76427_GSM2011389	6.50184	4.77904	2.30462	6.58079	5.65758	7.39267	8.75996	3.70795	8.0606	5.29458	2.64365	3.30808	7.94442	7.25798	3.6467	6.74328
GSE76427_GSM2011390	4.61975	4.21527	3.81785	8.56307	7.50376	7.57285	6.48199	5.12532	5.4553	5.65316	4.82865	3.92636	6.5197	6.04236	3.14882	4.01927
GSE76427_GSM2011391	5.6441	3.89726	3.69714	6.74473	6.80202	6.34724	8.51825	3.08641	7.80195	3.33424	4.74948	3.41812	6.58774	5.50473	3.08444	6.34676
GSE76427_GSM2011392	4.99798	3.11046	3.34105	6.35115	6.45922	9.19194	4.88035	4.9324	3.00661	8.14639	6.69741	3.271	7.11824	6.07302	3.95198	8.41214
GSE76427_GSM2011393	5.98883	5.61711	4.55102	8.73477	10.1481	8.6509	8.68359	6.44474	5.40451	6.33474	5.69939	3.18551	6.07546	7.62106	3.33896	3.66841
GSE76427_GSM2011394	5.98531	4.29469	2.34632	6.3383	4.64454	7.64861	7.83482	3.88439	8.00731	3.91355	3.68249	3.27128	6.95092	6.45631	2.60696	6.22323
GSE76427_GSM2011395	6.1576	4.43087	5.00721	5.82943	8.1799	6.99694	4.56391	5.8797	7.15386	3.04226	5.94146	3.04591	6.84279	7.25541	3.38603	3.77116
GSE76427_GSM2011396	6.23235	3.69484	3.61332	6.8099	6.24806	6.31759	7.7752	4.30517	6.73753	6.6852	7.12633	2.65697	6.26217	7.86701	3.41814	4.61689
GSE76427_GSM2011397	6.28927	6.04077	4.95582	7.26829	7.5589	6.90762	6.67167	4.69185	5.77696	6.56434	6.8384	3.81031	7.65445	8.66327	3.13874	5.9226
GSE76427_GSM2011398	4.62928	4.40357	3.46052	6.47021	6.25054	5.51228	8.56418	4.90401	5.37351	9.50651	3.91936	3.11088	5.77374	6.84352	3.47145	3.10511
GSE76427_GSM2011399	6.17725	4.70971	4.75589	7.90758	6.02438	7.37838	6.68121	5.09077	5.46643	5.84102	6.80792	4.17245	6.94736	8.46004	3.30114	4.74411
GSE76427_GSM2011400	7.17883	3.42252	4.32069	7.12743	7.38794	6.95952	8.62866	4.98121	7.25206	2.73594	8.32305	4.00878	8.54658	9.17385	2.17718	5.62461
GSE76427_GSM2011401	7.2279	4.77103	4.5323	7.42882	7.1723	6.63433	7.86673	4.48706	6.72162	2.92956	8.52444	4.51558	8.23951	9.2435	2.20822	5.39908
GSE76427_GSM2011402	7.00341	4.93699	4.08968	7.95923	8.3027	7.34162	8.78681	3.42529	6.54071	2.67113	7.63521	4.57888	7.09118	8.6147	2.82071	4.53138
GSE76427_GSM2011403	6.75729	5.01478	4.44874	8.08834	5.85252	6.64451	9.89936	3.15309	7.62317	3.02302	7.39734	4.7368	6.22463	8.33737	2.48912	4.58255
GSE76427_GSM2011404	7.15949	4.40357	4.78363	6.83818	5.74614	6.94986	8.69644	4.56462	6.15757	2.15179	8.62473	4.49937	7.49046	8.91926	2.70621	4.34262
GSE76427_GSM2011405	7.90544	4.87625	4.62112	7.01532	7.07309	6.71763	7.01895	4.09287	6.67693	2.89264	8.16819	4.17245	7.5677	8.08928	2.09617	4.926
GSE76427_GSM2011406	7.72718	4.02237	2.85816	7.14282	7.10578	6.18739	8.37277	2.94519	7.00557	3.44758	6.28955	3.45999	7.05425	7.45497	3.10269	3.41808
GSE76427_GSM2011407	7.83974	2.8318	4.03504	4.76768	6.2787	6.6492	6.90699	4.77416	7.63982	2.53149	8.87038	2.88329	7.8981	6.10152	2.59695	5.24818
GSE76427_GSM2011408	7.85754	2.66001	4.4707	6.64343	6.3314	7.0538	8.65022	2.53063	7.29337	3.74102	8.14646	3.91222	7.61405	8.23428	2.45591	4.04284
GSE76427_GSM2011409	6.7848	3.02459	3.55356	7.0945	5.26856	6.98214	7.27247	3.03141	6.93246	3.86544	6.77601	3.30696	7.16772	7.06472	2.90452	4.76864
GSE76427_GSM2011410	6.38589	3.18971	4.63911	6.13578	5.71322	6.6547	7.41736	5.14359	7.37168	3.28493	8.96843	3.66783	7.43836	7.93969	2.19598	4.7584
GSE76427_GSM2011411	7.06981	3.94645	4.39949	7.39075	6.10822	7.64199	8.20012	3.05449	6.10558	3.18301	7.53239	4.02447	7.84104	9.09004	2.99136	4.80225
GSE76427_GSM2011412	7.45892	3.64573	2.90195	7.4103	6.91441	7.75311	8.33358	2.08061	4.39152	4.25609	6.4184	3.87617	7.02516	8.13679	2.49849	3.05666
GSE76427_GSM2011413	6.14853	4.34699	4.49182	7.54914	7.33804	6.81185	8.88346	3.36809	7.13451	3.32451	7.7993	3.96789	6.467	8.03329	2.99212	4.18643
GSE76427_GSM2011414	6.44246	4.40746	3.93436	6.65468	6.47799	6.00654	8.51825	4.53587	6.39706	2.69857	6.12264	3.76252	6.68983	7.82488	2.84959	4.83929
GSE76427_GSM2011415	8.54478	2.52633	4.95481	5.05659	5.84279	6.87641	5.9014	3.68604	5.63538	2.46685	8.33871	2.81765	7.23278	6.74928	2.40333	3.98087
GSE76427_GSM2011416	8.11677	4.06666	3.75691	5.83672	8.46694	7.48815	8.12571	3.70186	6.45473	2.16853	6.91959	3.21161	7.24327	6.91661	2.60528	3.5571
GSE76427_GSM2011417	8.58487	3.05051	3.91863	5.28779	5.84659	8.15674	8.71006	3.63482	6.97092	3.12812	7.57127	2.94608	8.14227	6.41718	2.53138	4.0111
GSE76427_GSM2011418	8.02461	3.41638	6.24187	6.47064	6.44637	7.87473	8.84901	5.43826	6.77969	2.20881	9.21858	3.71509	7.67724	8.86525	2.01951	6.31829
GSE76427_GSM2011419	7.77317	2.69708	5.28926	5.75176	7.14319	6.42511	5.69843	2.6568	5.68722	2.44411	9.49643	2.80354	8.20362	7.06847	2.54492	4.00206
GSE76427_GSM2011420	7.03995	3.83396	3.32685	5.88953	7.08388	6.48068	7.63622	5.31644	6.39515	2.6581	6.14411	3.28438	6.99559	8.17998	2.53778	2.49143
GSE76427_GSM2011421	7.84652	4.11024	4.80393	6.38053	6.82204	7.81182	8.99641	4.24839	6.44795	3.21652	8.20065	3.70033	7.84769	8.02966	2.26316	4.94922
GSE76427_GSM2011422	8.31293	3.6555	5.32666	8.17703	10.4284	7.71579	8.16269	5.00707	5.4593	7.56065	7.12481	3.25077	7.6097	8.83815	2.92615	4.91936
GSE76427_GSM2011423	7.07572	2.66266	4.51166	6.73675	6.65202	7.01526	7.80467	4.60896	4.79418	3.8682	8.49006	4.06341	7.59795	9.16779	2.467	5.37549
GSE76427_GSM2011424	7.79159	2.87079	4.12531	4.96057	3.13457	8.09178	7.4448	2.59913	4.95499	3.51149	8.75717	3.28407	7.82319	6.72035	2.51042	4.58424
GSE76427_GSM2011425	6.8832	3.99697	3.81196	6.14588	6.94046	7.3723	6.83373	4.45496	5.25943	4.8395	7.69405	3.49461	8.3817	8.21065	2.52853	4.85757
GSE76427_GSM2011426	8.45341	3.01453	3.79664	5.38	6.04437	7.32924	7.82318	4.03681	4.44719	3.81525	8.61006	3.5378	8.18886	7.10952	2.30446	6.11764
GSE76427_GSM2011427	7.11914	3.40347	5.06116	6.31692	6.10429	7.37447	7.34675	3.77737	4.63411	3.71574	8.71744	3.56925	7.48543	9.10346	2.23381	6.76638
GSE76427_GSM2011428	8.82514	2.64891	5.52707	5.02589	4.77506	7.05554	7.52437	3.98956	5.28142	3.55157	10.0687	3.43143	7.70934	8.26695	1.8097	5.46306
GSE76427_GSM2011429	7.7124	4.00667	4.8924	7.24844	7.75431	7.84203	7.70362	3.30878	3.01531	4.21769	8.18767	3.89911	7.98716	8.55558	2.3231	5.45668
GSE76427_GSM2011430	7.67124	4.02304	4.16758	6.17372	6.11375	7.29698	7.42242	3.62237	5.18501	4.6118	8.18391	3.36306	8.41949	8.35118	2.44592	2.31964
GSE76427_GSM2011431	8.71253	2.82425	5.21222	5.68851	7.11555	7.3723	8.71668	2.37072	6.26114	3.38969	9.48589	3.18469	7.8298	6.90958	2.71531	4.87978
GSE76427_GSM2011432	8.57002	2.8229	5.2776	5.34337	6.14647	7.28031	7.48994	4.63047	3.92891	3.09554	9.78571	3.35486	7.77144	7.48594	2.09986	5.95978
GSE76427_GSM2011433	8.09755	3.4245	4.63839	5.57332	5.41347	6.96631	7.22275	4.59985	4.65573	3.86737	8.54605	3.49358	7.64268	8.11564	2.53436	6.2015
GSE76427_GSM2011434	7.39486	4.07597	5.05936	6.85031	7.31239	7.59427	9.16873	4.20305	4.98205	4.16908	8.10096	4.40697	8.17545	8.59277	2.647	5.67606
GSE76427_GSM2011435	6.14803	2.69457	4.82852	5.6518	8.3098	5.77644	5.88898	2.1818	3.50919	3.87497	10.646	2.98472	6.65232	7.68398	2.27515	2.01584
GSE76427_GSM2011436	7.60883	3.37082	5.66382	6.73157	7.85281	6.16847	8.85596	2.35824	3.26318	3.89439	9.4706	3.75373	7.32538	8.38644	2.30704	3.23804
GSE76427_GSM2011437	7.3691	3.69513	4.09696	5.66097	6.68306	6.22478	7.54174	5.49605	5.02675	3.51769	7.85344	3.46541	7.88992	8.0831	2.82666	5.77761
GSE76427_GSM2011438	8.71419	3.59341	3.38775	6.18542	7.28804	6.81885	7.86113	3.71298	6.79721	4.09384	6.9469	3.43053	7.15351	6.94372	3.2621	4.13478
GSE76427_GSM2011439	7.14441	3.29973	5.42574	4.93994	4.70192	6.65296	6.99012	3.55868	3.24102	5.42276	9.72236	3.31939	7.4579	7.56767	2.23783	5.08793
GSE76427_GSM2011440	8.07435	4.07745	5.04243	7.72225	9.3078	6.29816	8.11918	2.66837	4.01907	3.6379	8.52444	4.03102	7.40857	8.71532	2.24721	4.134
GSE76427_GSM2011441	6.26216	3.53429	5.85345	6.11698	5.74104	7.20589	7.15526	3.89502	5.62318	3.98596	10.1501	3.4712	7.75416	8.7487	2.13076	3.44812
GSE76427_GSM2011442	5.48341	3.40252	5.39533	5.80931	5.86349	7.3884	8.83658	2.49086	5.14177	4.68987	8.98477	3.16069	7.01514	6.95299	2.40155	6.22569
GSE76427_GSM2011443	6.84247	4.49942	4.80559	7.02071	5.79571	7.82859	9.90651	3.2159	4.08459	4.06889	8.23912	4.23974	7.12116	7.33443	2.27765	6.27439
GSE76427_GSM2011444	7.1739	3.89791	3.95764	7.14563	6.05504	7.57285	6.66603	3.35251	5.15316	4.50359	8.1821	3.44458	7.00854	8.63986	2.527	4.42912
GSE76427_GSM2011445	7.01582	3.11398	4.59357	6.85922	6.3314	7.19799	6.49717	4.10171	3.78921	4.28187	7.60416	3.61439	7.36896	8.35118	2.21615	4.16734
GSE76427_GSM2011446	7.01252	4.05996	4.7443	7.80402	6.96512	7.4776	9.23641	4.28836	5.7787	4.78015	7.51728	4.00592	8.196	8.40047	2.2141	5.17236
GSE76427_GSM2011447	6.21341	2.79855	3.15899	6.59087	7.88548	5.19622	8.69644	4.54257	6.62339	4.67464	5.26921	3.08801	5.99476	7.14757	3.27769	0.317099
GSE76427_GSM2011448	7.15321	3.83667	4.10623	5.81286	6.52696	7.70916	7.00902	3.82007	4.37289	4.76867	8.58083	2.82782	7.13137	6.41217	2.16897	5.47912
GSE76427_GSM2011449	6.12622	3.2492	3.86849	5.21347	5.1323	6.36513	6.50244	5.00147	4.45479	5.10243	9.03003	2.79457	7.03233	6.83442	2.71004	5.37549
GSE76427_GSM2011450	7.07309	3.44746	3.9802	4.98978	5.73209	7.1635	7.62473	4.25676	4.56256	3.95009	8.50623	3.14923	7.56488	7.44828	2.68399	6.42219
GSE76427_GSM2011451	5.92966	3.69366	4.10969	5.5171	5.08379	7.41743	6.58598	2.36699	4.55533	4.30821	8.53525	2.97899	6.67972	7.23191	2.4495	6.02509

## Sheet: Sheet7
Table S8: Relative Fractions of tumor-infiltrating immune cells of LIHC patients
id	TCGA_TCGA-ZP-A9CY	TCGA_TCGA-DD-AAVZ	TCGA_TCGA-DD-A1EC	TCGA_TCGA-DD-AADN	TCGA_TCGA-DD-A1EB	TCGA_TCGA-G3-A25T	TCGA_TCGA-DD-AACA	TCGA_TCGA-CC-A8HT	TCGA_TCGA-WJ-A86L	TCGA_TCGA-DD-AACT	TCGA_TCGA-FV-A4ZQ	TCGA_TCGA-DD-AADF	TCGA_TCGA-DD-AAD5	TCGA_TCGA-DD-AACP	TCGA_TCGA-CC-5261	TCGA_TCGA-LG-A9QC	TCGA_TCGA-ZS-A9CD	TCGA_TCGA-DD-AADS	TCGA_TCGA-RC-A6M3	TCGA_TCGA-DD-A4NF	TCGA_TCGA-DD-AADA	TCGA_TCGA-MI-A75I	TCGA_TCGA-2Y-A9GU	TCGA_TCGA-ED-A7PX	TCGA_TCGA-FV-A23B	TCGA_TCGA-DD-AACO	TCGA_TCGA-G3-A7M7	TCGA_TCGA-MR-A8JO	TCGA_TCGA-CC-5262	TCGA_TCGA-DD-AADK	TCGA_TCGA-DD-AAE1	TCGA_TCGA-DD-AAEH	TCGA_TCGA-DD-AAE9	TCGA_TCGA-2Y-A9H1	TCGA_TCGA-BC-A10U	TCGA_TCGA-FV-A4ZP	TCGA_TCGA-DD-AAVP	TCGA_TCGA-DD-A4NP	TCGA_TCGA-BC-4073	TCGA_TCGA-MI-A75E	TCGA_TCGA-G3-A7M8	TCGA_TCGA-DD-A11C	TCGA_TCGA-CC-A9FW	TCGA_TCGA-DD-A114	TCGA_TCGA-WX-AA46	TCGA_TCGA-DD-AAW2	TCGA_TCGA-DD-AAD2	TCGA_TCGA-5C-A9VG	TCGA_TCGA-BC-A3KF
Activated.B.cellna	0.243159	0.217431	0.405081	0.479431	0.175623	0.13489	0.165184	0.203626	0.194565	0.309466	0.442115	0.293494	0.155091	0.144857	0.484528	0.113154	0.209713	0.317893	0.133487	0.122239	0.350587	0.143873	0.189393	0.201662	0.247921	0.258817	0.182294	0.286568	0.232624	0.421196	0.231025	0.355043	0.115208	0.278623	0.0971075	0.272508	0.233404	0.187106	0.334769	0.31269	0.193696	0.259274	0.262806	0.466435	0.221554	0.162457	0.225127	0.16387	0.164279
Activated.CD4.T.cellna	0.493734	0.514993	0.652413	0.588832	0.406894	0.51411	0.45551	0.576626	0.479327	0.52395	0.730099	0.505477	0.525217	0.570418	0.633461	0.467123	0.49884	0.475444	0.560815	0.330705	0.488383	0.48142	0.428529	0.490333	0.592056	0.516428	0.386352	0.475681	0.554299	0.466697	0.530757	0.593141	0.455318	0.457617	0.458993	0.515129	0.415314	0.337932	0.641825	0.511462	0.414403	0.560165	0.50909	0.71009	0.412953	0.4227	0.523278	0.506667	0.46381
Activated.CD8.T.cellna	0.557672	0.54628	0.795117	0.821291	0.575428	0.629294	0.509235	0.636183	0.523319	0.730452	0.771346	0.635111	0.560401	0.573057	0.648148	0.536373	0.544329	0.754328	0.63338	0.485885	0.718047	0.564192	0.539291	0.601184	0.571029	0.657641	0.556787	0.710324	0.698318	0.65601	0.571578	0.820097	0.562295	0.728018	0.485416	0.681457	0.579074	0.594261	0.645534	0.684213	0.465973	0.594812	0.639104	0.66739	0.529265	0.547135	0.666868	0.522401	0.559858
Activated.dendritic.cellna	0.579457	0.544123	0.58081	0.544736	0.550711	0.475871	0.52311	0.531922	0.441423	0.589623	0.507772	0.543948	0.540068	0.529147	0.498345	0.521403	0.593146	0.572333	0.49306	0.498544	0.566722	0.509538	0.496938	0.526911	0.536248	0.596069	0.533542	0.457434	0.499837	0.577938	0.561074	0.520381	0.503668	0.557428	0.5494	0.584808	0.532807	0.558676	0.540262	0.55698	0.605336	0.507758	0.532556	0.435534	0.558196	0.448605	0.540922	0.493426	0.486618
CD56bright.natural.killer.cellna	0.610153	0.596627	0.660371	0.661789	0.626191	0.602993	0.643269	0.615389	0.583678	0.611746	0.65659	0.659133	0.549949	0.576488	0.641516	0.624339	0.631862	0.628832	0.681268	0.619967	0.62032	0.666983	0.569958	0.601966	0.601302	0.637041	0.623349	0.686997	0.650703	0.622562	0.572197	0.644375	0.634499	0.662603	0.629354	0.618731	0.659127	0.675281	0.589756	0.64758	0.614854	0.631193	0.580334	0.618286	0.605294	0.598909	0.61618	0.639384	0.645346
CD56dim.natural.killer.cellna	0.626699	0.659535	0.764665	0.706774	0.678156	0.759453	0.685725	0.739441	0.647254	0.65196	0.666206	0.685363	0.720971	0.623465	0.723698	0.760923	0.715654	0.64622	0.593889	0.573077	0.620537	0.76013	0.728245	0.745245	0.578604	0.704954	0.700945	0.680383	0.704227	0.668826	0.592782	0.665955	0.563525	0.632785	0.751076	0.714348	0.701628	0.594485	0.715548	0.649879	0.666967	0.59369	0.66934	0.773266	0.532488	0.553534	0.620352	0.748383	0.727708
Eosinophilna	0.253774	0.267769	0.374171	0.290737	0.320332	0.262516	0.360063	0.311603	0.206302	0.214048	0.372218	0.319866	0.256919	0.240675	0.351751	0.360238	0.384012	0.390682	0.321476	0.33167	0.295974	0.264442	0.243758	0.245669	0.329701	0.382709	0.314485	0.32512	0.351601	0.232213	0.21583	0.326733	0.252354	0.318362	0.312775	0.258027	0.345683	0.282844	0.289424	0.345028	0.389651	0.33825	0.260547	0.357569	0.412419	0.38311	0.370098	0.290869	0.291793
Gamma.delta.T.cellna	0.641318	0.620737	0.643922	0.673592	0.594956	0.624601	0.56204	0.636471	0.582199	0.628697	0.652124	0.649786	0.615617	0.576286	0.581098	0.683202	0.607631	0.644365	0.611284	0.602598	0.629147	0.605014	0.582656	0.609294	0.549016	0.596327	0.592356	0.589134	0.63394	0.565032	0.561626	0.650222	0.60585	0.617855	0.56159	0.606383	0.539175	0.635147	0.718748	0.624104	0.672369	0.633922	0.580984	0.541642	0.606807	0.631184	0.61634	0.608643	0.633146
Immature..B.cellna	0.388728	0.337047	0.518284	0.513394	0.320428	0.28701	0.27998	0.420029	0.326006	0.350695	0.49782	0.413288	0.28403	0.256929	0.423037	0.284909	0.344703	0.431375	0.299948	0.290409	0.394811	0.312561	0.290978	0.365668	0.391769	0.326161	0.230472	0.361466	0.449803	0.433412	0.42774	0.441689	0.250156	0.394621	0.314468	0.393791	0.315073	0.30999	0.451187	0.412691	0.326457	0.338183	0.385137	0.504452	0.39052	0.267414	0.374291	0.272545	0.274641
Immature.dendritic.cellna	0.561652	0.542846	0.641408	0.739735	0.608251	0.644096	0.608614	0.644495	0.541407	0.558449	0.582049	0.600754	0.636908	0.619771	0.555995	0.536561	0.590289	0.681428	0.661651	0.546297	0.584761	0.605906	0.550399	0.628207	0.566716	0.64045	0.600366	0.63585	0.66172	0.587854	0.557253	0.603469	0.585269	0.643903	0.526843	0.691855	0.585559	0.618737	0.672468	0.646051	0.645781	0.600166	0.539286	0.713582	0.618755	0.559119	0.67346	0.603334	0.588424
MDSCna	0.667785	0.630424	0.738306	0.785841	0.627809	0.62605	0.518665	0.729625	0.609427	0.689503	0.727731	0.639499	0.707411	0.643801	0.5831	0.527796	0.641964	0.760129	0.57481	0.509739	0.627145	0.631235	0.512805	0.670015	0.629726	0.778791	0.608031	0.684978	0.668675	0.71688	0.659063	0.705191	0.547048	0.750678	0.601151	0.783016	0.576684	0.612498	0.700271	0.701401	0.644796	0.645718	0.680815	0.666091	0.674807	0.56553	0.685566	0.630978	0.604262
Macrophagena	0.472892	0.434857	0.526153	0.47026	0.388688	0.431878	0.350042	0.465268	0.384813	0.490335	0.507554	0.384985	0.560124	0.370124	0.471153	0.382418	0.455585	0.491158	0.418502	0.324816	0.456791	0.385259	0.41128	0.464495	0.478409	0.468009	0.355056	0.434283	0.527107	0.516639	0.376754	0.415871	0.354644	0.457536	0.356866	0.538779	0.42661	0.414088	0.486529	0.432179	0.484217	0.460641	0.379617	0.546391	0.454972	0.300901	0.45541	0.363218	0.415014
Mast.cellna	0.391015	0.334004	0.430654	0.468542	0.331034	0.359295	0.251554	0.44015	0.307239	0.370606	0.479181	0.317829	0.375512	0.319766	0.450939	0.349507	0.450432	0.432203	0.365309	0.367489	0.332672	0.328264	0.353842	0.36118	0.334114	0.468177	0.374648	0.474259	0.477225	0.36474	0.405046	0.440076	0.381288	0.430699	0.269941	0.438223	0.46959	0.516315	0.487216	0.411541	0.422254	0.460642	0.492379	0.567809	0.46585	0.321685	0.497631	0.391018	0.35209
Monocytena	0.777739	0.76011	0.751313	0.736919	0.74315	0.691034	0.744301	0.654891	0.743061	0.778479	0.721567	0.790267	0.719093	0.718859	0.789319	0.756231	0.734251	0.785611	0.748619	0.778567	0.749224	0.735852	0.779201	0.650389	0.767772	0.747656	0.715191	0.694987	0.699173	0.738471	0.739992	0.735539	0.751187	0.7623	0.796889	0.750549	0.747852	0.73289	0.738078	0.733696	0.764268	0.735333	0.762893	0.616005	0.785844	0.716781	0.741853	0.73485	0.769504
Natural.killer.T.cellna	0.456589	0.388888	0.534573	0.519613	0.396388	0.421751	0.413599	0.509366	0.416001	0.45159	0.495803	0.417044	0.509635	0.455486	0.486032	0.401606	0.457607	0.450379	0.450137	0.382765	0.391866	0.412015	0.352605	0.481151	0.418881	0.480644	0.476883	0.526339	0.476739	0.465985	0.422762	0.493947	0.443521	0.461318	0.407266	0.483556	0.398951	0.401108	0.489558	0.449815	0.455676	0.470858	0.430714	0.539599	0.437	0.374991	0.543388	0.448784	0.439307
Natural.killer.cellna	0.634182	0.567981	0.676845	0.626133	0.612993	0.592713	0.581859	0.543667	0.546727	0.644197	0.61734	0.612704	0.591135	0.53018	0.591784	0.58799	0.660825	0.67061	0.626463	0.586118	0.63507	0.594109	0.600698	0.580052	0.613367	0.640557	0.628401	0.614825	0.658688	0.650828	0.577828	0.683015	0.596721	0.633627	0.571673	0.648324	0.603654	0.597531	0.638962	0.648034	0.681033	0.601398	0.503108	0.560333	0.591062	0.587438	0.676382	0.504059	0.53521
Neutrophilna	0.360195	0.342788	0.250865	0.368996	0.319136	0.243772	0.18506	0.373834	0.278607	0.522589	0.20219	0.298936	0.258184	0.30676	0.289238	0.208531	0.503985	0.337918	0.305339	0.235334	0.414447	0.351803	0.228122	0.249566	0.381016	0.445637	0.406372	0.32162	0.471556	0.350255	0.283875	0.331548	0.135751	0.399489	0.307696	0.461786	0.300119	0.269075	0.525822	0.41039	0.324465	0.32498	0.226046	0.357512	0.426396	0.230818	0.398763	0.31877	0.27859
Plasmacytoid.dendritic.cellna	0.684724	0.663639	0.687452	0.669656	0.652142	0.644173	0.670617	0.598605	0.635735	0.688668	0.610286	0.641573	0.700414	0.627666	0.606588	0.641661	0.71053	0.686538	0.677433	0.670044	0.724816	0.660998	0.6555	0.632727	0.684471	0.642638	0.686616	0.62903	0.668667	0.678375	0.663505	0.711534	0.6532	0.702135	0.616593	0.685618	0.618956	0.676454	0.624969	0.671545	0.63552	0.697696	0.639212	0.610638	0.639226	0.644557	0.636939	0.668714	0.666185
Regulatory.T.cellna	0.660093	0.412884	0.76457	0.654719	0.546085	0.563157	0.410357	0.46921	0.359695	0.600646	0.603423	0.48811	0.565443	0.408204	0.60057	0.383451	0.499282	0.602419	0.455404	0.463872	0.582687	0.44016	0.373621	0.507098	0.502106	0.544112	0.457935	0.712816	0.634739	0.515412	0.403285	0.612572	0.425941	0.532431	0.454412	0.604012	0.505994	0.51001	0.671979	0.571154	0.550931	0.555118	0.466327	0.772721	0.646484	0.450764	0.651625	0.483424	0.464414
T.follicular.helper.cellna	0.477345	0.503566	0.594615	0.542354	0.482576	0.519618	0.469993	0.512782	0.444697	0.515782	0.567872	0.450283	0.488599	0.453995	0.516317	0.49317	0.496163	0.528934	0.434896	0.456522	0.51262	0.475229	0.461786	0.48578	0.549533	0.50058	0.469328	0.469073	0.559891	0.543145	0.486596	0.583889	0.45283	0.493131	0.380552	0.606946	0.515783	0.489878	0.522477	0.505444	0.500797	0.494747	0.482118	0.583235	0.49695	0.498198	0.539677	0.444421	0.446601
Type.1.T.helper.cellna	0.528829	0.507794	0.590721	0.540585	0.485638	0.48811	0.459522	0.512529	0.471161	0.546694	0.555688	0.481767	0.504562	0.486983	0.59408	0.487687	0.536531	0.545255	0.501449	0.498519	0.512277	0.485177	0.478844	0.510394	0.527692	0.52068	0.491805	0.569357	0.53891	0.565002	0.4725	0.568444	0.482809	0.519933	0.483765	0.515171	0.516218	0.497057	0.585846	0.544515	0.49289	0.498431	0.497366	0.583825	0.561462	0.45755	0.562499	0.476349	0.48972
Type.17.T.helper.cellna	0.391664	0.405437	0.367283	0.518777	0.35574	0.428098	0.368363	0.508596	0.405781	0.433013	0.390249	0.425833	0.396673	0.38646	0.387803	0.345418	0.405638	0.448283	0.459303	0.362788	0.376114	0.430319	0.371714	0.495531	0.396814	0.475539	0.41768	0.381531	0.381558	0.351304	0.359144	0.323795	0.367137	0.419454	0.378482	0.484939	0.38196	0.378174	0.433279	0.399716	0.477728	0.431285	0.281937	0.430895	0.457107	0.382227	0.433354	0.317163	0.411178
Type.2.T.helper.cellna	0.475137	0.532476	0.574755	0.468571	0.50194	0.469378	0.46998	0.51593	0.425895	0.485325	0.563632	0.469809	0.50538	0.546319	0.588277	0.457892	0.452249	0.454687	0.607839	0.438809	0.413639	0.478607	0.485994	0.530743	0.516178	0.475676	0.427996	0.526794	0.495603	0.411247	0.479325	0.515619	0.487279	0.42696	0.537433	0.442114	0.448073	0.456778	0.63614	0.475176	0.451876	0.551676	0.46951	0.665627	0.488438	0.49782	0.517289	0.52703	0.490699
[truncated: 489 more columns]

## Sheet: Sheet8
Table S7 GO and KEGG enrichment analyses of DEGs among three cuproptosis subtypes
GO	ID	Description	GeneRatio	BgRatio	pvalue	p.adjust	qvalue	geneID	Count
	hsa00340	Histidine metabolism	2/50	22/8145	0.00788824	0.568196	0.561483	ALDH3A1/ALDH9A1	2
	hsa00601	Glycosphingolipid biosynthesis - lacto and neolacto series	2/50	27/8145	0.0117544	0.568196	0.561483	B3GNT5/B4GALT4	2
	hsa00410	beta-Alanine metabolism	2/50	31/8145	0.0153314	0.568196	0.561483	ALDH3A1/ALDH9A1	2
	hsa04151	PI3K-Akt signaling pathway	6/50	354/8145	0.020453	0.568196	0.561483	NGFR/TEK/ITGA9/IGF2/GYS2/LAMC3	6
	hsa00380	Tryptophan metabolism	2/50	42/8145	0.027201	0.568196	0.561483	INMT/ALDH9A1	2
	hsa03050	Proteasome	2/50	46/8145	0.0321958	0.568196	0.561483	PSMC5/PSMB2	2
	hsa00600	Sphingolipid metabolism	2/50	53/8145	0.0417227	0.568196	0.561483	HEXA/SMPD2	2
	hsa04810	Regulation of actin cytoskeleton	4/50	218/8145	0.0441147	0.568196	0.561483	ENAH/ITGA9/PPP1CA/CXCL12	4
	hsa04142	Lysosome	3/50	132/8145	0.0469586	0.568196	0.561483	HEXA/NPC1/CTSC	3
KEGG	ID	Description	GeneRatio	BgRatio	pvalue	p.adjust	qvalue	geneID	Count
	hsa00340	Histidine metabolism	2/50	22/8145	0.00788824	0.568196	0.561483	ALDH3A1/ALDH9A1	2
	hsa00601	Glycosphingolipid biosynthesis - lacto and neolacto series	2/50	27/8145	0.0117544	0.568196	0.561483	B3GNT5/B4GALT4	2
	hsa00410	beta-Alanine metabolism	2/50	31/8145	0.0153314	0.568196	0.561483	ALDH3A1/ALDH9A1	2
	hsa04151	PI3K-Akt signaling pathway	6/50	354/8145	0.020453	0.568196	0.561483	NGFR/TEK/ITGA9/IGF2/GYS2/LAMC3	6
	hsa00380	Tryptophan metabolism	2/50	42/8145	0.027201	0.568196	0.561483	INMT/ALDH9A1	2
	hsa03050	Proteasome	2/50	46/8145	0.0321958	0.568196	0.561483	PSMC5/PSMB2	2
	hsa00600	Sphingolipid metabolism	2/50	53/8145	0.0417227	0.568196	0.561483	HEXA/SMPD2	2
	hsa04810	Regulation of actin cytoskeleton	4/50	218/8145	0.0441147	0.568196	0.561483	ENAH/ITGA9/PPP1CA/CXCL12	4
	hsa04142	Lysosome	3/50	132/8145	0.0469586	0.568196	0.561483	HEXA/NPC1/CTSC	3

## Sheet: Sheet9
Table S9 Cuproptosis score
id	Cuproptosis score
TCGA_TCGA-ZP-A9CY	2.90824
TCGA_TCGA-DD-AAVZ	0.869944
TCGA_TCGA-DD-A1EC	-5.68601
TCGA_TCGA-DD-AADN	0.800321
TCGA_TCGA-DD-A1EB	6.47312
TCGA_TCGA-G3-A25T	-5.00397
TCGA_TCGA-DD-AACA	0.774231
TCGA_TCGA-CC-A8HT	-4.53427
TCGA_TCGA-WJ-A86L	0.186008
TCGA_TCGA-DD-AACT	1.75163
TCGA_TCGA-FV-A4ZQ	-1.88693
TCGA_TCGA-DD-AADF	3.87394
TCGA_TCGA-DD-AAD5	-5.10602
TCGA_TCGA-DD-AACP	-2.85771
TCGA_TCGA-CC-5261	-4.61138
TCGA_TCGA-LG-A9QC	4.90826
TCGA_TCGA-ZS-A9CD	-1.49583
TCGA_TCGA-DD-AADS	4.85878
TCGA_TCGA-RC-A6M3	-3.45097
TCGA_TCGA-DD-A4NF	5.08366
TCGA_TCGA-DD-AADA	0.602598
TCGA_TCGA-MI-A75I	-0.294915
TCGA_TCGA-2Y-A9GU	4.58311
TCGA_TCGA-ED-A7PX	-7.28577
TCGA_TCGA-FV-A23B	1.42511
TCGA_TCGA-DD-AACO	3.03362
TCGA_TCGA-G3-A7M7	2.28924
TCGA_TCGA-MR-A8JO	-4.01635
TCGA_TCGA-CC-5262	-3.74553
TCGA_TCGA-DD-AADK	-0.348537
TCGA_TCGA-DD-AAE1	2.42489
TCGA_TCGA-DD-AAEH	2.5062
TCGA_TCGA-DD-AAE9	2.98151
TCGA_TCGA-2Y-A9H1	2.40673
TCGA_TCGA-BC-A10U	-0.975068
TCGA_TCGA-FV-A4ZP	2.34255
TCGA_TCGA-DD-AAVP	4.37161
TCGA_TCGA-DD-A4NP	4.60994
TCGA_TCGA-BC-4073	-4.17959
TCGA_TCGA-MI-A75E	0.281384
TCGA_TCGA-G3-A7M8	2.56305
TCGA_TCGA-DD-A11C	-1.0501
TCGA_TCGA-CC-A9FW	-1.00044
TCGA_TCGA-DD-A114	-5.99369
TCGA_TCGA-WX-AA46	6.40244
TCGA_TCGA-DD-AAW2	5.85263
TCGA_TCGA-DD-AAD2	-1.73675
TCGA_TCGA-5C-A9VG	-2.32081
TCGA_TCGA-BC-A3KF	1.5075
TCGA_TCGA-G3-A25X	-3.27948
TCGA_TCGA-RG-A7D4	-3.12471
TCGA_TCGA-G3-AAV4	5.38121
TCGA_TCGA-DD-AAD0	3.58608
TCGA_TCGA-DD-AACN	-2.41747
TCGA_TCGA-BC-A10R	-1.47184
TCGA_TCGA-DD-AAD3	0.446175
TCGA_TCGA-2Y-A9GZ	4.58866
TCGA_TCGA-DD-A11D	1.85242
TCGA_TCGA-DD-AACQ	2.35391
TCGA_TCGA-DD-A1ED	4.28594
TCGA_TCGA-UB-A7MA	-6.46821
TCGA_TCGA-DD-AAW0	-1.36967
TCGA_TCGA-G3-A7M9	-5.09848
TCGA_TCGA-DD-AAVW	-1.35669
TCGA_TCGA-BD-A2L6	0.701468
TCGA_TCGA-G3-A5SI	0.806214
TCGA_TCGA-DD-AAVU	0.420965
TCGA_TCGA-G3-AAV2	3.23115
TCGA_TCGA-2Y-A9H7	2.44816
TCGA_TCGA-EP-A2KB	0.0406983
TCGA_TCGA-CC-A8HU	-1.9077
TCGA_TCGA-DD-A4NB	-4.30422
TCGA_TCGA-PD-A5DF	-4.21213
TCGA_TCGA-DD-A11B	3.54386
TCGA_TCGA-GJ-A6C0	-2.89831
TCGA_TCGA-DD-AADW	-4.07917
TCGA_TCGA-DD-A1EF	-2.46324
TCGA_TCGA-XR-A8TG	-1.25042
TCGA_TCGA-DD-AADJ	2.17842
TCGA_TCGA-XR-A8TF	4.01537
TCGA_TCGA-K7-AAU7	-5.76674
TCGA_TCGA-DD-AAD1	-4.323
TCGA_TCGA-ED-A7XO	0.195655
TCGA_TCGA-DD-AACH	-4.48213
TCGA_TCGA-ZP-A9CZ	-2.27794
TCGA_TCGA-CC-A7IE	-3.835
TCGA_TCGA-MI-A75G	2.61668
TCGA_TCGA-G3-A25Y	-4.26044
TCGA_TCGA-CC-A5UE	-3.77285
TCGA_TCGA-DD-A73D	5.44542
TCGA_TCGA-G3-A5SK	6.02265
TCGA_TCGA-DD-AAD8	0.760565
TCGA_TCGA-MR-A520	5.46066
TCGA_TCGA-G3-A7M6	-4.94735
TCGA_TCGA-RC-A7SB	1.85677
TCGA_TCGA-DD-A1EL	-3.18295
TCGA_TCGA-5R-AA1C	4.6042
TCGA_TCGA-ED-A8O5	-0.330013
TCGA_TCGA-2V-A95S	-3.40528
TCGA_TCGA-CC-A3MB	-3.19078
TCGA_TCGA-G3-A5SJ	-3.7562
TCGA_TCGA-HP-A5MZ	-2.58341
TCGA_TCGA-RC-A6M4	5.74542
TCGA_TCGA-G3-A25Z	0.0404456
TCGA_TCGA-2Y-A9GT	3.32008
TCGA_TCGA-DD-AAW1	5.40085
TCGA_TCGA-RC-A7SH	-2.65063
TCGA_TCGA-ED-A66Y	-3.5614
TCGA_TCGA-2Y-A9H6	-0.618088
TCGA_TCGA-FV-A495	0.0399017
TCGA_TCGA-DD-A4NE	-2.95948
TCGA_TCGA-DD-AAEG	0.434486
TCGA_TCGA-UB-A7ME	-1.11938
TCGA_TCGA-DD-A39Y	-3.17172
TCGA_TCGA-DD-A4NA	-5.45167
TCGA_TCGA-FV-A3I1	-2.99989
TCGA_TCGA-DD-A4NQ	-3.57046
TCGA_TCGA-DD-A4ND	-4.15283
TCGA_TCGA-DD-AAVY	7.18332
TCGA_TCGA-DD-A3A6	-2.06984
TCGA_TCGA-CC-A9FV	-3.11559
TCGA_TCGA-ED-A4XI	0.757961
TCGA_TCGA-LG-A6GG	4.4145
TCGA_TCGA-DD-AAE4	1.66314
TCGA_TCGA-BW-A5NQ	-4.7956
TCGA_TCGA-CC-5260	-6.94276
TCGA_TCGA-DD-A1EH	-1.64958
TCGA_TCGA-G3-A3CJ	6.09763
TCGA_TCGA-ED-A7XP	-4.0305
TCGA_TCGA-DD-AACZ	-4.65326
TCGA_TCGA-ED-A5KG	-5.15205
TCGA_TCGA-BC-A110	-0.692577
TCGA_TCGA-DD-AADU	5.85817
TCGA_TCGA-2Y-A9H2	-3.93432
TCGA_TCGA-CC-A8HS	-1.63165
TCGA_TCGA-2Y-A9GV	3.25233
TCGA_TCGA-G3-A5SM	0.354265
TCGA_TCGA-FV-A2QR	1.27013
TCGA_TCGA-5R-AA1D	-4.00425
TCGA_TCGA-RC-A6M5	-0.436046
TCGA_TCGA-FV-A2QQ	-1.7884
TCGA_TCGA-2Y-A9GX	-3.83864
TCGA_TCGA-G3-AAUZ	1.33307
TCGA_TCGA-DD-AACK	1.64789
TCGA_TCGA-DD-A3A5	0.48249
TCGA_TCGA-DD-AACY	2.29865
TCGA_TCGA-DD-A39V	1.05796
TCGA_TCGA-BD-A3EP	-5.01441
TCGA_TCGA-BC-A10Q	-5.17935
TCGA_TCGA-DD-A4NL	4.32342
TCGA_TCGA-CC-A7IF	0.575666
TCGA_TCGA-DD-A73E	4.98201
TCGA_TCGA-CC-A123	2.88087
TCGA_TCGA-DD-AADY	1.03553
TCGA_TCGA-CC-A7IH	2.89641
TCGA_TCGA-CC-A7IJ	-4.96467
TCGA_TCGA-DD-AACI	0.668122
TCGA_TCGA-UB-AA0V	3.35116
TCGA_TCGA-CC-A7IK	0.0933582
TCGA_TCGA-DD-AACC	-1.54972
TCGA_TCGA-BW-A5NO	-1.44462
TCGA_TCGA-G3-AAV1	2.10579
TCGA_TCGA-2Y-A9H9	3.79337
TCGA_TCGA-GJ-A3OU	-6.29152
TCGA_TCGA-DD-AAEB	5.63631
TCGA_TCGA-KR-A7K2	1.04243
TCGA_TCGA-EP-A3RK	-1.60031
TCGA_TCGA-MI-A75H	3.09683
TCGA_TCGA-G3-A25V	-0.905545
TCGA_TCGA-BC-A8YO	-0.797123
TCGA_TCGA-RC-A7S9	0.48286
TCGA_TCGA-CC-A9FS	2.19008
TCGA_TCGA-UB-A7MC	1.21913
TCGA_TCGA-K7-A5RG	-4.90636
TCGA_TCGA-FV-A3R2	2.16232
TCGA_TCGA-CC-A3MC	-2.352
TCGA_TCGA-XR-A8TE	-0.577479
TCGA_TCGA-ZP-A9D2	-6.39815
TCGA_TCGA-DD-A39X	0.730226
TCGA_TCGA-WQ-AB4B	0.960838
TCGA_TCGA-CC-A1HT	-6.66474
TCGA_TCGA-DD-AADL	0.975088
TCGA_TCGA-UB-A7MD	-3.63249
TCGA_TCGA-2Y-A9HA	-1.76085
TCGA_TCGA-K7-A5RF	3.42815
TCGA_TCGA-G3-AAV5	1.84797
TCGA_TCGA-DD-AAEI	2.85754
TCGA_TCGA-2Y-A9H8	1.32239
TCGA_TCGA-DD-A3A2	6.79013
TCGA_TCGA-CC-A5UD	-3.39938
TCGA_TCGA-ZP-A9D0	5.32789
TCGA_TCGA-BC-A10W	-4.62218
TCGA_TCGA-WX-AA47	1.21335
TCGA_TCGA-G3-A3CK	1.92204
TCGA_TCGA-G3-A3CH	1.26416
TCGA_TCGA-DD-A1EI	-5.00848
TCGA_TCGA-DD-AAEE	1.50286
TCGA_TCGA-DD-AAE3	3.83873
TCGA_TCGA-DD-AACL	-5.02268
TCGA_TCGA-BC-A10X	3.40895
TCGA_TCGA-FV-A3R3	-2.2787
TCGA_TCGA-2Y-A9GW	-0.565325
TCGA_TCGA-ZS-A9CG	6.45971
TCGA_TCGA-DD-A4NH	-4.63931
TCGA_TCGA-DD-AADC	-4.14436
TCGA_TCGA-DD-AAD6	1.71791
TCGA_TCGA-DD-AACD	1.97516
TCGA_TCGA-NI-A8LF	3.48247
TCGA_TCGA-ZP-A9D4	6.34347
TCGA_TCGA-DD-AAE7	1.98348
TCGA_TCGA-DD-A39Z	3.13058
TCGA_TCGA-DD-AACX	-0.326932
TCGA_TCGA-EP-A2KA	-0.660297
TCGA_TCGA-ZP-A9D1	-0.934685
TCGA_TCGA-DD-A3A9	-4.67726
TCGA_TCGA-DD-A115	-0.653096
TCGA_TCGA-GJ-A9DB	-3.28625
TCGA_TCGA-DD-A73G	3.77925
TCGA_TCGA-5R-AAAM	1.68488
TCGA_TCGA-DD-AADQ	3.14287
TCGA_TCGA-DD-A39W	3.11623
TCGA_TCGA-WQ-A9G7	-4.17496
TCGA_TCGA-2Y-A9H0	0.530474
TCGA_TCGA-DD-AAC8	-0.829957
TCGA_TCGA-KR-A7K8	-1.97419
TCGA_TCGA-BC-A216	1.24175
TCGA_TCGA-DD-AADV	0.206081
TCGA_TCGA-XR-A8TC	0.981498
TCGA_TCGA-DD-A3A3	3.68818
TCGA_TCGA-2Y-A9H5	-2.31896
TCGA_TCGA-DD-A4NI	5.94063
TCGA_TCGA-DD-A1EJ	-3.24834
TCGA_TCGA-DD-AAED	-1.63514
TCGA_TCGA-DD-A4NR	-5.56766
TCGA_TCGA-CC-A7IG	-3.48952
TCGA_TCGA-WX-AA44	-2.51468
TCGA_TCGA-DD-A73B	1.80509
TCGA_TCGA-ED-A459	-1.35188
TCGA_TCGA-DD-AAE2	2.86847
TCGA_TCGA-DD-AAW3	5.84144
TCGA_TCGA-BW-A5NP	-0.179409
TCGA_TCGA-DD-AA3A	-4.83751
TCGA_TCGA-XR-A8TD	-3.01904
TCGA_TCGA-BC-A10S	0.3587
TCGA_TCGA-T1-A6J8	-0.469408
TCGA_TCGA-KR-A7K0	-1.0572
TCGA_TCGA-CC-A8HV	-5.11668
TCGA_TCGA-DD-A4NK	5.79658
TCGA_TCGA-BC-4072	-5.26378
TCGA_TCGA-G3-AAV7	-3.48316
TCGA_TCGA-CC-A9FU	-1.27218
TCGA_TCGA-DD-AAE0	-4.66885
TCGA_TCGA-DD-AADB	-4.09113
TCGA_TCGA-DD-A11A	3.60585
TCGA_TCGA-5C-A9VH	-1.70608
TCGA_TCGA-CC-A3MA	-7.3999
TCGA_TCGA-DD-A3A7	2.87297
TCGA_TCGA-CC-5264	-2.85002
TCGA_TCGA-DD-AADM	0.100469
TCGA_TCGA-DD-AACF	1.34412
TCGA_TCGA-BC-A10Y	0.256721
TCGA_TCGA-DD-A1EE	1.6791
TCGA_TCGA-DD-A119	0.836571
TCGA_TCGA-DD-AACW	-0.229614
TCGA_TCGA-DD-A3A8	6.50233
TCGA_TCGA-CC-5258	-4.03049
TCGA_TCGA-BC-A5W4	3.85378
TCGA_TCGA-DD-A1EG	-2.62817
TCGA_TCGA-DD-AACB	0.269266
TCGA_TCGA-BC-A217	-4.17821
TCGA_TCGA-G3-AAV0	4.4367
TCGA_TCGA-DD-AAEK	1.33885
TCGA_TCGA-BC-A10Z	1.10203
TCGA_TCGA-BC-A69I	3.09161
TCGA_TCGA-RC-A7SF	2.48027
TCGA_TCGA-EP-A2KC	0.921242
TCGA_TCGA-ES-A2HS	2.62165
TCGA_TCGA-CC-5259	1.35106
TCGA_TCGA-2Y-A9GY	-4.25729
TCGA_TCGA-BC-A3KG	-0.826215
TCGA_TCGA-DD-A4NO	-0.736581
TCGA_TCGA-O8-A75V	-0.13438
TCGA_TCGA-BC-A69H	0.193191
TCGA_TCGA-DD-A73C	4.12229
TCGA_TCGA-5C-AAPD	-1.32351
TCGA_TCGA-KR-A7K7	-0.194516
TCGA_TCGA-ZS-A9CE	4.97764
TCGA_TCGA-DD-A118	1.61142
TCGA_TCGA-ES-A2HT	1.89243
TCGA_TCGA-CC-A5UC	-4.91331
TCGA_TCGA-HP-A5N0	1.215
TCGA_TCGA-ED-A8O6	-0.342513
TCGA_TCGA-ZS-A9CF	4.21092
TCGA_TCGA-2Y-A9H4	-0.033008
TCGA_TCGA-DD-A1EA	3.61851
TCGA_TCGA-DD-AAVQ	-1.45473
TCGA_TCGA-DD-A4NJ	-2.60511
TCGA_TCGA-K7-A6G5	0.790967
TCGA_TCGA-DD-AACS	0.629182
TCGA_TCGA-DD-AAVR	-2.43044
TCGA_TCGA-G3-A7M5	4.85272
TCGA_TCGA-DD-A73F	0.253738
TCGA_TCGA-ED-A7PZ	0.0763688
TCGA_TCGA-ED-A97K	-4.7457
TCGA_TCGA-DD-A3A1	1.03696
TCGA_TCGA-G3-A6UC	8.56287
TCGA_TCGA-DD-AACU	-1.24939
TCGA_TCGA-DD-A4NG	0.172451
TCGA_TCGA-DD-AADR	0.271542
TCGA_TCGA-DD-AADG	3.72378
TCGA_TCGA-G3-A3CG	1.82756
TCGA_TCGA-BC-A10T	-0.997381
TCGA_TCGA-FV-A496	0.892419
TCGA_TCGA-DD-AACV	2.2076
TCGA_TCGA-CC-A3M9	-6.99027
TCGA_TCGA-UB-A7MF	-0.869184
TCGA_TCGA-DD-AAVV	-3.6019
TCGA_TCGA-ZP-A9CV	3.13978
TCGA_TCGA-4R-AA8I	1.80829
TCGA_TCGA-DD-AACJ	2.24327
TCGA_TCGA-BD-A3ER	-1.69838
TCGA_TCGA-LG-A9QD	3.24732
TCGA_TCGA-3K-AAZ8	3.44789
TCGA_TCGA-EP-A12J	6.76308
TCGA_TCGA-2Y-A9GS	-3.83034
TCGA_TCGA-DD-AADP	2.29011
TCGA_TCGA-DD-AADI	-1.12633
TCGA_TCGA-DD-A116	2.20588
TCGA_TCGA-G3-A5SL	6.99529
TCGA_TCGA-NI-A4U2	4.2893
TCGA_TCGA-2Y-A9H3	1.52477
TCGA_TCGA-DD-AADO	2.5203
TCGA_TCGA-DD-AAVS	-0.877227
TCGA_TCGA-EP-A3JL	-0.668726
TCGA_TCGA-BC-A112	-6.47615
TCGA_TCGA-ED-A7PY	1.47036
TCGA_TCGA-ED-A627	-2.37576
TCGA_TCGA-DD-A1EK	1.90886
TCGA_TCGA-DD-AAE6	3.02372
TCGA_TCGA-RC-A6M6	-3.06768
TCGA_TCGA-G3-AAV6	-4.20948
TCGA_TCGA-DD-A4NS	-2.00742
TCGA_TCGA-CC-5263	-4.61352
TCGA_TCGA-MI-A75C	2.28435
TCGA_TCGA-FV-A3I0	-3.58316
TCGA_TCGA-ED-A82E	-5.07387
TCGA_TCGA-CC-A7II	-3.28077
TCGA_TCGA-DD-A3A4	2.25383
TCGA_TCGA-DD-AACE	5.54362
TCGA_TCGA-DD-AAC9	0.529668
TCGA_TCGA-RC-A7SK	2.12488
TCGA_TCGA-DD-AAEA	1.73112
TCGA_TCGA-UB-AA0U	-1.37387
TCGA_TCGA-DD-A113	-0.442365
TCGA_TCGA-UB-A7MB	1.27815
TCGA_TCGA-DD-AAVX	3.55235
TCGA_TCGA-QA-A7B7	0.525064
TCGA_TCGA-2Y-A9HB	3.2311
TCGA_TCGA-DD-AADD	-1.21551
TCGA_TCGA-G3-A3CI	1.83684
TCGA_TCGA-CC-A7IL	3.73347
TCGA_TCGA-DD-AACG	-0.752929
TCGA_TCGA-DD-A73A	1.58949
TCGA_TCGA-ED-A66X	-5.24779
TCGA_TCGA-EP-A26S	2.90304
TCGA_TCGA-G3-A25S	0.772699
TCGA_TCGA-DD-A4NN	-2.59035
TCGA_TCGA-G3-A25U	2.84067
TCGA_TCGA-YA-A8S7	-6.16649
TCGA_TCGA-G3-AAV3	1.17972
TCGA_TCGA-DD-A4NV	-0.23442
GSE76427_GSM2011285	0.0666375
GSE76427_GSM2011286	-0.777001
GSE76427_GSM2011287	0.209034
GSE76427_GSM2011288	-2.52766
GSE76427_GSM2011289	0.640014
GSE76427_GSM2011290	-0.933578
GSE76427_GSM2011291	-9.68618
GSE76427_GSM2011292	-0.667011
GSE76427_GSM2011293	3.10293
GSE76427_GSM2011294	-1.02139
GSE76427_GSM2011295	-0.108118
GSE76427_GSM2011296	-0.357865
GSE76427_GSM2011297	-0.989956
GSE76427_GSM2011298	0.794202
GSE76427_GSM2011299	-0.0114214
GSE76427_GSM2011300	-0.13123
GSE76427_GSM2011301	1.01937
GSE76427_GSM2011302	-1.28918
GSE76427_GSM2011303	4.59468
GSE76427_GSM2011304	0.350419
GSE76427_GSM2011305	-9.51051
GSE76427_GSM2011306	-0.106176
GSE76427_GSM2011307	6.37761
GSE76427_GSM2011308	1.88628
GSE76427_GSM2011309	-1.16617
GSE76427_GSM2011310	-0.40557
GSE76427_GSM2011311	-0.937449
GSE76427_GSM2011312	0.152644
GSE76427_GSM2011313	-3.87913
GSE76427_GSM2011314	-2.67893
GSE76427_GSM2011315	-2.61788
GSE76427_GSM2011316	0.403425
GSE76427_GSM2011317	-3.46428
GSE76427_GSM2011318	-3.81382
GSE76427_GSM2011319	0.334591
GSE76427_GSM2011320	-1.6518
GSE76427_GSM2011321	-4.73892
GSE76427_GSM2011322	-7.13296
GSE76427_GSM2011323	-0.524543
GSE76427_GSM2011324	-7.52244
GSE76427_GSM2011325	-6.75868
GSE76427_GSM2011326	-2.01617
GSE76427_GSM2011327	-1.91168
GSE76427_GSM2011328	-1.02508
GSE76427_GSM2011329	-1.54984
GSE76427_GSM2011330	-1.06644
GSE76427_GSM2011331	0.615779
GSE76427_GSM2011332	3.4869
GSE76427_GSM2011333	1.15475
GSE76427_GSM2011334	-3.6854
GSE76427_GSM2011335	-1.34937
GSE76427_GSM2011336	-0.659263
GSE76427_GSM2011337	3.24443
GSE76427_GSM2011338	2.83569
GSE76427_GSM2011339	0.225631
GSE76427_GSM2011340	5.66566
GSE76427_GSM2011341	-1.30138
GSE76427_GSM2011342	-6.37942
GSE76427_GSM2011343	-2.00381
GSE76427_GSM2011344	-3.25445
GSE76427_GSM2011345	-1.05314
GSE76427_GSM2011346	-3.72517
GSE76427_GSM2011347	-4.72155
GSE76427_GSM2011348	0.257591
GSE76427_GSM2011349	0.187981
GSE76427_GSM2011350	1.92112
GSE76427_GSM2011351	-3.56688
GSE76427_GSM2011352	-4.37476
GSE76427_GSM2011353	-5.90378
GSE76427_GSM2011354	3.20029
GSE76427_GSM2011355	-0.148585
GSE76427_GSM2011356	-4.08575
GSE76427_GSM2011357	0.450524
GSE76427_GSM2011358	0.500707
GSE76427_GSM2011359	2.36059
GSE76427_GSM2011360	-4.03479
GSE76427_GSM2011361	-5.67492
GSE76427_GSM2011362	1.48746
GSE76427_GSM2011363	-8.27026
GSE76427_GSM2011364	-1.74461
GSE76427_GSM2011365	-2.64606
GSE76427_GSM2011366	-0.273799
GSE76427_GSM2011367	2.20853
GSE76427_GSM2011368	-0.0401735
GSE76427_GSM2011369	7.07464
GSE76427_GSM2011370	1.94811
GSE76427_GSM2011371	0.453015
GSE76427_GSM2011372	0.415974
GSE76427_GSM2011373	-2.85035
GSE76427_GSM2011374	-0.0345454
GSE76427_GSM2011375	-0.892239
GSE76427_GSM2011376	-2.72242
GSE76427_GSM2011377	-5.2483
GSE76427_GSM2011378	-3.73325
GSE76427_GSM2011379	-2.90264
GSE76427_GSM2011380	-1.58167
GSE76427_GSM2011381	3.48653
GSE76427_GSM2011382	1.35587
GSE76427_GSM2011383	-6.28698
GSE76427_GSM2011384	-1.01809
GSE76427_GSM2011385	0.845781
GSE76427_GSM2011386	-2.63675
GSE76427_GSM2011387	1.74727
GSE76427_GSM2011388	2.91628
GSE76427_GSM2011389	0.421527
GSE76427_GSM2011390	-2.61244
GSE76427_GSM2011391	-2.15468
GSE76427_GSM2011392	-1.68235
GSE76427_GSM2011393	-2.44362
GSE76427_GSM2011394	0.731516
GSE76427_GSM2011395	2.86019
GSE76427_GSM2011396	-3.91681
GSE76427_GSM2011397	4.43
GSE76427_GSM2011398	-8.45245
GSE76427_GSM2011399	0.713837
GSE76427_GSM2011400	3.14692
GSE76427_GSM2011401	4.7131
GSE76427_GSM2011402	2.62214
GSE76427_GSM2011403	1.43695
GSE76427_GSM2011404	2.60579
GSE76427_GSM2011405	3.87353
GSE76427_GSM2011406	-1.27062
GSE76427_GSM2011407	2.35497
GSE76427_GSM2011408	1.91576
GSE76427_GSM2011409	1.62992
GSE76427_GSM2011410	2.23347
GSE76427_GSM2011411	2.94687
GSE76427_GSM2011412	2.62356
GSE76427_GSM2011413	-1.01087
GSE76427_GSM2011414	-0.683646
GSE76427_GSM2011415	3.53605
GSE76427_GSM2011416	-1.08411
GSE76427_GSM2011417	0.858592
GSE76427_GSM2011418	6.11497
GSE76427_GSM2011419	4.76257
GSE76427_GSM2011420	-3.1251
GSE76427_GSM2011421	0.394858
GSE76427_GSM2011422	1.48761
GSE76427_GSM2011423	4.08265
GSE76427_GSM2011424	2.67116
GSE76427_GSM2011425	-0.56508
GSE76427_GSM2011426	3.57633
GSE76427_GSM2011427	3.99508
GSE76427_GSM2011428	5.7135
GSE76427_GSM2011429	2.46478
GSE76427_GSM2011430	-0.754667
GSE76427_GSM2011431	4.18328
GSE76427_GSM2011432	4.20926
GSE76427_GSM2011433	3.97498
GSE76427_GSM2011434	3.53679
GSE76427_GSM2011435	4.60329
GSE76427_GSM2011436	4.05324
GSE76427_GSM2011437	2.41002
GSE76427_GSM2011438	-0.41256
GSE76427_GSM2011439	6.08676
GSE76427_GSM2011440	1.45655
GSE76427_GSM2011441	3.86579
GSE76427_GSM2011442	4.65211
GSE76427_GSM2011443	4.40096
GSE76427_GSM2011444	2.25365
GSE76427_GSM2011445	2.99814
GSE76427_GSM2011446	0.670264
GSE76427_GSM2011447	-6.36855
GSE76427_GSM2011448	3.30039
GSE76427_GSM2011449	3.79026
GSE76427_GSM2011450	4.27461
GSE76427_GSM2011451	2.79152

## Sheet: Sheet10
Table S10 Immunotherapy in LIHC patients（TICA datebase）
barcode	ips_ctla4_neg_pd1_neg	ips_ctla4_neg_pd1_pos	ips_ctla4_pos_pd1_neg	ips_ctla4_pos_pd1_pos
TCGA-DD-AAE6	5	4	5	3
TCGA-CC-A7II	6	4	5	4
TCGA-ED-A66Y	5	5	5	4
TCGA-DD-A1EJ	6	5	6	4
TCGA-DD-AAED	6	5	6	4
TCGA-DD-AACV	6	5	6	4
TCGA-BC-A10Z	7	5	6	4
TCGA-DD-AAD6	7	5	6	5
TCGA-DD-A73G	7	5	6	5
TCGA-2Y-A9GZ	7	5	6	5
TCGA-5C-A9VG	7	5	6	5
TCGA-ED-A7PZ	7	5	6	5
TCGA-G3-AAV6	7	5	6	5
TCGA-ES-A2HS	7	5	6	5
TCGA-G3-A25U	7	5	6	5
TCGA-ED-A7PY	7	5	6	5
TCGA-WX-AA46	7	6	6	5
TCGA-DD-A1EK	7	6	6	5
TCGA-DD-A4NN	7	6	6	5
TCGA-G3-A7M9	7	5	7	5
TCGA-CC-A8HV	7	5	7	5
TCGA-DD-AADC	7	6	7	5
TCGA-DD-A1EF	7	6	7	5
TCGA-DD-AACQ	7	6	7	5
TCGA-RC-A7SB	7	6	7	5
TCGA-CC-A9FW	7	6	7	5
TCGA-BC-A10R	7	6	7	5
TCGA-CC-5263	7	6	7	5
TCGA-CC-A8HU	7	6	7	5
TCGA-BC-A5W4	7	6	7	5
TCGA-DD-AACP	7	6	7	5
TCGA-BW-A5NP	7	6	7	5
TCGA-CC-A123	7	6	7	5
TCGA-DD-AAEB	7	6	7	5
TCGA-DD-A3A2	8	6	7	5
TCGA-ZP-A9D0	8	6	7	5
TCGA-WX-AA47	8	6	7	5
TCGA-DD-AADW	8	6	7	5
TCGA-G3-A7M6	8	6	7	5
TCGA-DD-AADL	8	6	7	5
TCGA-DD-AADP	8	6	7	5
TCGA-EP-A26S	8	6	7	5
TCGA-CC-A8HS	8	6	7	5
TCGA-DD-A4NE	8	6	7	5
TCGA-DD-A1EH	8	6	7	5
TCGA-CC-A7IG	7	6	6	6
TCGA-DD-AACL	7	6	7	6
TCGA-CC-A7IE	7	6	7	6
TCGA-CC-5258	7	6	7	6
TCGA-BC-A69H	7	6	7	6
TCGA-G3-A25S	7	6	7	6
TCGA-ZS-A9CG	8	6	7	6
TCGA-NI-A8LF	8	6	7	6
TCGA-ZP-A9D4	8	6	7	6
TCGA-DD-A39W	8	6	7	6
TCGA-DD-A11B	8	6	7	6
TCGA-DD-A4NF	8	6	7	6
TCGA-DD-AAW0	8	6	7	6
TCGA-DD-A73D	8	6	7	6
TCGA-DD-AAD8	8	6	7	6
TCGA-MR-A520	8	6	7	6
TCGA-ED-A8O5	8	6	7	6
TCGA-G3-A7M8	8	6	7	6
TCGA-DD-AAD0	8	6	7	6
TCGA-DD-AACJ	8	6	7	6
TCGA-EP-A2KB	8	6	7	6
TCGA-DD-A3A4	8	6	7	6
TCGA-UB-A7MC	8	6	7	6
TCGA-RC-A7SF	8	6	7	6
TCGA-BC-A10T	8	6	7	6
TCGA-CC-A5UC	8	6	7	6
TCGA-ED-A8O6	8	6	7	6
TCGA-DD-A4NV	8	6	7	6
TCGA-DD-A4NK	8	6	7	6
TCGA-CC-A9FU	8	6	7	6
TCGA-DD-A11A	8	6	7	6
TCGA-DD-AAD5	8	6	7	6
TCGA-UB-AA0V	8	6	7	6
TCGA-YA-A8S7	8	6	7	6
TCGA-2Y-A9HA	8	6	7	6
TCGA-RC-A6M3	7	7	7	6
TCGA-RC-A6M6	7	7	7	6
TCGA-DD-A3A7	8	7	7	6
TCGA-DD-AACO	8	6	8	6
TCGA-BC-A10W	8	6	8	6
TCGA-G3-A7M7	8	6	8	6
TCGA-GJ-A9DB	8	6	8	6
TCGA-DD-AADJ	8	6	8	6
TCGA-K7-AAU7	8	6	8	6
TCGA-MI-A75G	8	6	8	6
TCGA-CC-A5UE	8	6	8	6
TCGA-2Y-A9H7	8	6	8	6
TCGA-DD-AAVU	8	6	8	6
TCGA-CC-A8HT	8	6	8	6
TCGA-PD-A5DF	8	6	8	6
TCGA-DD-A73E	8	6	8	6
TCGA-CC-A7IK	8	6	8	6
TCGA-BW-A5NO	8	6	8	6
TCGA-G3-AAV1	8	6	8	6
TCGA-UB-A7MB	8	6	8	6
TCGA-DD-A39Y	8	6	8	6
TCGA-BC-A112	8	6	8	6
TCGA-RC-A7SH	8	7	8	6
TCGA-DD-A1EI	8	7	8	6
TCGA-DD-AAE3	8	7	8	6
TCGA-BC-A10X	8	7	8	6
TCGA-DD-A4NH	8	7	8	6
TCGA-DD-AADK	8	7	8	6
TCGA-DD-AAC8	8	7	8	6
TCGA-XR-A8TF	8	7	8	6
TCGA-ED-A7XO	8	7	8	6
TCGA-DD-AACH	8	7	8	6
TCGA-DD-A1EL	8	7	8	6
TCGA-G3-A5SI	8	7	8	6
TCGA-ED-A97K	8	7	8	6
TCGA-DD-A4NS	8	7	8	6
TCGA-FV-A3I0	8	7	8	6
TCGA-G3-A25T	8	7	8	6
TCGA-BC-A3KG	8	7	8	6
TCGA-DD-A118	8	7	8	6
TCGA-G3-AAV5	8	7	8	6
TCGA-DD-AACS	8	7	8	6
TCGA-BC-A10S	8	7	8	6
TCGA-DD-AAE0	8	7	8	6
TCGA-WJ-A86L	8	7	8	6
TCGA-DD-AACW	8	7	8	6
TCGA-G3-A3CI	8	7	8	6
TCGA-DD-AACG	8	7	8	6
TCGA-DD-A113	8	7	8	6
TCGA-2Y-A9H6	8	7	8	6
TCGA-DD-AAVS	8	7	8	6
TCGA-2Y-A9GU	8	7	8	6
TCGA-ZP-A9D2	8	7	8	6
TCGA-ZP-A9CY	9	7	8	6
TCGA-DD-AADV	9	7	8	6
TCGA-CC-A3MB	9	7	8	6
TCGA-G3-AAV2	9	7	8	6
TCGA-FV-A3R2	9	7	8	6
TCGA-2Y-A9GS	9	7	8	6
TCGA-DD-AAVY	9	7	8	6
TCGA-CC-A7IF	9	7	8	6
TCGA-DD-AADG	9	7	8	6
TCGA-XR-A8TC	9	7	8	6
TCGA-FV-A496	9	7	8	6
TCGA-DD-A73B	9	7	8	6
TCGA-DD-AAW3	9	7	8	6
TCGA-DD-A1EE	9	7	8	6
TCGA-DD-AACK	9	7	8	6
TCGA-CC-A3MA	9	7	9	6
TCGA-2Y-A9GY	7	7	7	7
TCGA-FV-A4ZP	7	7	7	7
TCGA-WQ-A9G7	8	7	7	7
TCGA-CC-A9FV	8	7	7	7
TCGA-DD-AACZ	8	7	7	7
TCGA-G3-A3CK	8	7	8	7
TCGA-5R-AAAM	8	7	8	7
TCGA-MR-A8JO	8	7	8	7
TCGA-DD-AACN	8	7	8	7
TCGA-DD-A4NB	8	7	8	7
TCGA-DD-A4NQ	8	7	8	7
TCGA-DD-A4ND	8	7	8	7
TCGA-DD-A3A6	8	7	8	7
TCGA-G3-AAV0	8	7	8	7
TCGA-DD-A73C	8	7	8	7
TCGA-DD-AADB	8	7	8	7
TCGA-BC-A110	8	7	8	7
TCGA-FV-A23B	8	7	8	7
TCGA-2Y-A9GX	8	7	8	7
TCGA-2Y-A9H8	9	7	8	7
TCGA-DD-AAE1	9	7	8	7
TCGA-FV-A3R3	9	7	8	7
TCGA-DD-AAE7	9	7	8	7
TCGA-DD-A39Z	9	7	8	7
TCGA-DD-A115	9	7	8	7
TCGA-CC-5262	9	7	8	7
TCGA-DD-AAVW	9	7	8	7
TCGA-BC-A10U	9	7	8	7
TCGA-G3-A25Y	9	7	8	7
TCGA-CC-A3MC	9	7	8	7
TCGA-DD-A3A1	9	7	8	7
TCGA-BD-A3ER	9	7	8	7
TCGA-DD-A116	9	7	8	7
TCGA-DD-AACE	9	7	8	7
TCGA-DD-AAC9	9	7	8	7
TCGA-LG-A6GG	9	7	8	7
TCGA-DD-A3A5	9	7	8	7
TCGA-ED-A4XI	9	7	8	7
TCGA-CC-A9FS	9	7	8	7
TCGA-BC-A69I	9	7	8	7
TCGA-DD-A4NO	9	7	8	7
TCGA-ZS-A9CE	9	7	8	7
TCGA-DD-A4NG	9	7	8	7
TCGA-HP-A5N0	9	7	8	7
TCGA-DD-A3A3	9	7	8	7
TCGA-2Y-A9H5	9	7	8	7
TCGA-T1-A6J8	9	7	8	7
TCGA-G3-AAV7	9	7	8	7
TCGA-DD-A3A8	9	7	8	7
TCGA-DD-A73A	9	7	8	7
TCGA-DD-AADU	9	7	8	7
TCGA-ED-A66X	9	7	8	7
TCGA-XR-A8TE	9	7	8	7
TCGA-UB-AA0U	9	7	8	7
TCGA-FV-A2QR	9	7	8	7
TCGA-5R-AA1D	9	7	8	7
TCGA-RC-A6M5	9	7	8	7
TCGA-CC-5260	9	7	8	7
TCGA-DD-AADY	9	7	8	7
TCGA-FV-A3I1	9	7	8	7
TCGA-G3-AAUZ	9	7	8	7
TCGA-G3-A3CJ	9	7	8	7
TCGA-DD-AADD	9	7	8	7
TCGA-GJ-A6C0	8	8	8	7
TCGA-DD-AAD1	8	8	8	7
TCGA-G3-A3CH	9	8	8	7
TCGA-CC-5261	9	8	8	7
TCGA-DD-AAVP	9	8	8	7
TCGA-K7-A5RF	9	8	8	7
TCGA-DD-AAD2	9	8	8	7
TCGA-DD-AADI	9	8	8	7
TCGA-DD-A4NI	9	8	8	7
TCGA-DD-AACF	9	8	8	7
TCGA-UB-A7ME	9	8	8	7
TCGA-FV-A2QQ	9	8	8	7
TCGA-CC-A5UD	9	7	9	7
TCGA-UB-A7MA	9	7	9	7
TCGA-DD-AAVZ	9	7	9	7
TCGA-MI-A75C	9	7	9	7
TCGA-ED-A82E	9	7	9	7
TCGA-DD-AADR	9	7	9	7
TCGA-DD-A4NJ	9	7	9	7
TCGA-KR-A7K0	9	7	9	7
TCGA-RC-A7SK	9	7	9	7
TCGA-CC-A7IH	9	7	9	7
TCGA-DD-AAEI	9	8	9	7
TCGA-DD-AAEE	9	8	9	7
TCGA-2Y-A9GW	9	8	9	7
TCGA-DD-A3A9	9	8	9	7
TCGA-DD-A39X	9	8	9	7
TCGA-DD-A11D	9	8	9	7
TCGA-XR-A8TG	9	8	9	7
TCGA-ZP-A9CZ	9	8	9	7
TCGA-G3-A5SK	9	8	9	7
TCGA-MI-A75E	9	8	9	7
TCGA-G3-A5SJ	9	8	9	7
TCGA-DD-A4NP	9	8	9	7
TCGA-DD-AAW1	9	8	9	7
TCGA-BC-A3KF	9	8	9	7
TCGA-BD-A2L6	9	8	9	7
TCGA-4R-AA8I	9	8	9	7
TCGA-G3-A7M5	9	8	9	7
TCGA-DD-AACU	9	8	9	7
TCGA-NI-A4U2	9	8	9	7
TCGA-2Y-A9H3	9	8	9	7
TCGA-DD-AACY	9	8	9	7
TCGA-G3-A25V	9	8	9	7
TCGA-DD-A4NL	9	8	9	7
TCGA-2Y-A9H4	9	8	9	7
TCGA-WX-AA44	9	8	9	7
TCGA-CC-5264	9	8	9	7
TCGA-DD-A119	9	8	9	7
TCGA-FV-A495	9	8	9	7
TCGA-WQ-AB4B	9	8	9	7
TCGA-DD-AACA	9	8	9	7
TCGA-2Y-A9H9	9	8	9	7
TCGA-ED-A7XP	9	8	9	7
TCGA-ZP-A9D1	10	8	9	7
TCGA-RC-A6M4	10	8	9	7
TCGA-DD-AAW2	10	8	9	7
TCGA-ZS-A9CD	10	8	9	7
TCGA-G3-A5SL	10	8	9	7
TCGA-BC-A10Q	10	8	9	7
TCGA-DD-AAEG	10	8	9	7
TCGA-CC-A3M9	7	8	7	8
TCGA-CC-A7IJ	7	9	7	8
TCGA-BC-4073	8	8	8	8
TCGA-GJ-A3OU	8	8	8	8
TCGA-5C-AAPD	8	8	8	8
TCGA-DD-A4NR	8	8	8	8
TCGA-DD-A39V	9	8	8	8
TCGA-DD-AAE2	9	8	8	8
TCGA-CC-A1HT	8	8	9	8
TCGA-DD-AADN	9	8	9	8
TCGA-KR-A7K8	9	8	9	8
TCGA-BC-A216	9	8	9	8
TCGA-G3-A25X	9	8	9	8
TCGA-2Y-A9H1	9	8	9	8
TCGA-EP-A3RK	9	8	9	8
TCGA-RC-A7S9	9	8	9	8
TCGA-BD-A3EP	9	8	9	8
TCGA-DD-A1EG	9	8	9	8
TCGA-DD-AAEK	9	8	9	8
TCGA-DD-AADF	9	8	9	8
TCGA-KR-A7K7	9	8	9	8
TCGA-BC-4072	9	8	9	8
TCGA-DD-AAEA	9	8	9	8
TCGA-BW-A5NQ	9	8	9	8
TCGA-DD-AADO	9	8	9	8
TCGA-G3-AAV3	9	8	9	8
TCGA-EP-A3JL	9	8	9	8
TCGA-DD-AADA	9	8	9	8
TCGA-DD-AACI	9	8	9	8
TCGA-ED-A627	9	8	9	8
TCGA-DD-AACX	10	8	9	8
TCGA-DD-AAD3	10	8	9	8
TCGA-DD-A1ED	10	8	9	8
TCGA-G3-A25Z	10	8	9	8
TCGA-DD-A11C	10	8	9	8
TCGA-G3-AAV4	10	8	9	8
TCGA-DD-AAVV	10	8	9	8
TCGA-G3-A6UC	10	8	9	8
TCGA-UB-A7MD	10	8	9	8
TCGA-BC-A217	10	8	9	8
TCGA-KR-A7K2	10	8	9	8
TCGA-CC-5259	10	8	9	8
TCGA-O8-A75V	10	8	9	8
TCGA-ZS-A9CF	10	8	9	8
TCGA-LG-A9QC	10	8	9	8
TCGA-DD-A1EA	10	8	9	8
TCGA-MI-A75I	10	8	9	8
TCGA-DD-AA3A	10	8	9	8
TCGA-5C-A9VH	10	8	9	8
TCGA-DD-AADM	10	8	9	8
TCGA-CC-A7IL	10	8	9	8
TCGA-DD-A4NA	10	8	9	8
TCGA-QA-A7B7	10	8	9	8
TCGA-ED-A7PX	10	9	9	8
TCGA-5R-AA1C	10	9	9	8
TCGA-EP-A12J	10	9	9	8
TCGA-BC-A10Y	10	9	9	8
TCGA-DD-A1EB	10	9	9	8
TCGA-2Y-A9H2	10	9	9	8
TCGA-2Y-A9GV	10	9	9	8
TCGA-DD-AAE4	10	9	9	8
TCGA-EP-A2KC	10	8	10	8
TCGA-DD-AAE9	10	9	10	8
TCGA-HP-A5MZ	10	9	10	8
TCGA-ZP-A9CV	10	9	10	8
TCGA-ES-A2HT	10	9	10	8
TCGA-K7-A6G5	10	9	10	8
TCGA-DD-AAVR	10	9	10	8
TCGA-ED-A459	10	9	10	8
TCGA-G3-A5SM	10	9	10	8
TCGA-DD-A114	9	9	9	9
TCGA-BC-A8YO	9	9	9	9
TCGA-DD-A1EC	9	9	9	9
TCGA-XR-A8TD	9	9	9	9
TCGA-DD-AACC	9	9	9	9
TCGA-ED-A5KG	9	9	9	9
TCGA-DD-A73F	10	9	9	9
TCGA-DD-AACT	10	9	10	9
TCGA-DD-AADS	10	9	10	9
TCGA-MI-A75H	10	9	10	9
TCGA-DD-AAEH	10	9	10	9
TCGA-G3-A3CG	10	9	10	9
TCGA-DD-AAVQ	10	9	10	9
TCGA-2Y-A9H0	10	10	10	9
TCGA-LG-A9QD	10	10	10	9
TCGA-3K-AAZ8	10	10	10	9
TCGA-2Y-A9HB	10	10	10	9
TCGA-K7-A5RG	9	9	9	10
TCGA-DD-AACD	10	10	10	10
TCGA-EP-A2KA	10	10	10	10
TCGA-DD-AADQ	10	10	10	10
TCGA-2V-A95S	10	10	10	10
TCGA-2Y-A9GT	10	10	10	10
TCGA-RG-A7D4	10	10	10	10
TCGA-UB-A7MF	10	10	10	10
TCGA-DD-AACB	10	10	10	10
TCGA-FV-A4ZQ	10	10	10	10
TCGA-DD-AAVX	10	10	10	10
